# Supplementary material for: Fasting in combination with the cocktail Sorafenib:Metformin blunts cellular plasticity and promotes liver cancer cell death via poly-metabolic exhaustion
Source: Cell Oncol (Dordr). 2024 Jul 11;48(1):161–82. doi: 10.1007/s13402-024-00966-2 (PMC11850423; doi:10.1007/s13402-024-00966-2)
Supplement: Supplementary file 1 — Supplementary Material 1 [file 13402_2024_966_MOESM1_ESM.xlsx]

## Sheet: Suppl, Table S1
Supplemental Table S1. Specific primers for human transcripts used in this study. NCBI accession number, primers sequences and expected product sizes are included.
Gene	Accession Number	Primer Sequence (Sense)	Primer Sequence (Antisense)	Product Size (bp)
BCL-XS	NM_001191.4	GAGCTTTGAACAGGATACTTTTGTG	GAAGAGTGAGCCCAGCAGAA	139
BCL-XL	NM_138578.3	GATGGCCACTTACCTGAATGA	TGCTGCATTGTTCCCATAGA	94
CDK1	NM_001786.5	CAGGGGATTGTGTTTTGTCA	GGCCAAAATCAGCCAGTTTA	106
CDK2	NM_001798.4	GCTCTCACTGGCATTCCTCTT	GAGGTTTAAGGTCTCGGTGG	109
CDK4	NM_000075.3	ACAGTTCGTGAGGTGGCTTT	TACCTTGATCTCCCGGTCAG	111
CDK6	NM_001259.8	TCGATGAACTAGGCAAAGACC	GTCCTGGAAGTATGGGTGAGA	101
G6PC3	NM_138387.4	CCTAGCCTGGCTTATTGCAC	GACAGCGCCAGTTATTAGGC	108
PGM1	NM_002633.3	CTGCGTGGGTATTTGTCTCC	GAATGGCCTCACTCACTGCT	91
PKM	NM_002654.6	AGAACATCCTGTGGCTGGAC	ACCTTTCTGCTTCACCTGGA	107
PCK1	NM_002591.4	AGGCGGCTGAAGAAGTATGA	CTTTGCTCTTGGGTGACGAT	101
PYGL	NM_002863.5	ACTACGACAAGTGCCCCAAG	TTTTGCAGACCGAGGTTGAT	97
ACTB	NM_001101	ACTCTTCCAGCCTTCCTTCCT	CAGTGATCTCCTTCTGCATCCT	176

## Sheet: Suppl. Table S2
Supplemental Table S2. Quantification of 2609 proteins identified by TMT proteomic technology in all biological replicates analyzed. Uniprot accession number, Entry Name and Description are included.
Accession	Entry Name	Description	Protein names	F2: 127C, Sample, AL	F2: 128C, Sample, AL	F3: 126, Sample, AL	F3: 127N, Sample, AL	F2: 128N, Sample, SM	F2: 129C, Sample, SM	F3: 134N, Sample, SM	F3: 134C, Sample, SM	F2: 134N, Control, control	F3: 129N, Control, control	F2: 133N, Sample, M	F2: 133C, Sample, M	F3: 130C, Sample, M	F3: 135N, Sample, M	F2: 129N, Sample, NR	F2: 131C, Sample, NR	F3: 130N, Sample, NR	F3: 133C, Sample, NR	F2: 132N, Sample, NR:SM	F2: 134C, Sample, NR:SM	F3: 128N, Sample, NR:SM	F3: 131N, Sample, NR:SM	F2: 130N, Sample, NR-M	F2: 130C, Sample, NR-M	F3: 127C, Sample, NR-M	F3: 132N, Sample, NR-M	F2: 132C, Sample, NR-S	F2: 135N, Sample, NR-S	F3: 129C, Sample, NR-S	F3: 132C, Sample, NR-S	F2: 126, Sample, S	F2: 131N, Sample, S	F3: 131C, Sample, S	F3: 133N, Sample, S
Q92541	RTF1_HUMAN	RNA polymerase-associated protein RTF1 homolog	RTF1 KIAA0252	0.652674	-1.26107	-2.58755	-0.0810229	-1.1505	-0.155351	0.207268	-0.305249	-1.02717	0.151211	0.389003	0.746235	0.511575	-0.353298	0.933357	0.622905	0.807874	0.511575	-0.359484	0.780257	0.671737	-0.249193	-0.240406	0.0232651	0.103163	-1.17012	2.54515	-0.580627	1.88096	-0.313257	-1.24406	-0.674188	-0.961912	1.17625
Q96MW1	CCD43_HUMAN	Coiled-coil domain-containing protein 43	CCDC43	1.49484	-1.36383	-2.53019	-1.33791	0.240439	0.564706	0.290115	0.816828	0.624439	-0.748947	-0.809161	0.445239	0.314056	0.864711	0.539106	-0.561694	0.30448	-0.0977377	1.23884	-0.553161	1.0323	0.716273	-0.792094	-0.160627	0.78331	1.17595	1.89591	-0.638494	-1.32354	-0.0594313	-0.433694	-1.73076	-0.413765	0.213502
P07602	SAP_HUMAN	Prosaposin (Proactivator polypeptide) [Cleaved into: Saposin-A (Protein A); Saposin-B-Val; Saposin-B (Cerebroside sulfate activator) (CSAct) (Dispersin) (Sphingolipid activator protein 1) (SAP-1) (Sulfatide/GM1 activator); Saposin-C (A1 activator) (Co-beta-glucosidase) (Glucosylceramidase activator) (Sphingolipid activator protein 2) (SAP-2); Saposin-D (Component C) (Protein C)]	PSAP GLBA SAP1	-0.296278	1.5793	-2.52404	-0.387619	-0.908014	-0.956146	-0.610083	-0.0194035	0.0561686	-0.261045	-0.844356	-0.724804	-0.211182	0.252923	0.630642	0.734668	1.30004	0.950998	-0.418936	0.64151	-0.498851	0.989353	-1.00117	-0.786909	0.997025	-1.13172	2.57453	0.515747	1.1236	1.03154	-0.599041	-0.19691	-0.452824	-0.548713
P11717	MPRI_HUMAN	Cation-independent mannose-6-phosphate receptor (CI Man-6-P receptor) (CI-MPR) (M6PR) (300 kDa mannose 6-phosphate receptor) (MPR 300) (Insulin-like growth factor 2 receptor) (Insulin-like growth factor II receptor) (IGF-II receptor) (M6P/IGF2 receptor) (M6P/IGF2R) (CD antigen CD222)	IGF2R MPRI	-0.644278	-1.32186	-2.42211	-0.395693	0.274686	0.528351	0.644053	-0.213873	0.0627272	-0.281375	0.110147	0.89885	0.38956	0.474754	0.724312	0.740024	0.797838	0.0555897	0.202414	0.111575	0.434743	0.57383	0.492643	0.716028	1.04035	1.01776	-1.59866	1.82295	0.0705599	0.932569	-1.43327	-1.68665	-1.71171	-1.40686
O95470	SGPL1_HUMAN	Sphingosine-1-phosphate lyase 1 (S1PL) (SP-lyase 1) (SPL 1) (hSPL) (EC 4.1.2.27) (Sphingosine-1-phosphate aldolase)	SGPL1 KIAA1252	-0.78205	0.448824	-2.39003	-0.55459	0.199354	-0.144255	-0.0928787	-0.57169	-0.198385	-0.0529777	0.507661	-0.146609	0.192128	-1.0334	0.613568	1.38081	1.29225	0.927446	0.333503	-0.356069	0.28333	0.591138	-0.0712969	0.260545	0.745041	0.357432	-2.66013	2.00213	1.93637	-0.12708	-0.405492	-0.982097	-0.748394	-0.754095
A0AVT1	UBA6_HUMAN	Ubiquitin-like modifier-activating enzyme 6 (Ubiquitin-activating enzyme 6) (EC 6.2.1.45) (Monocyte protein 4) (MOP-4) (Ubiquitin-activating enzyme E1-like protein 2) (E1-L2)	UBA6 MOP4 UBE1L2	-0.39615	-1.89104	-2.37219	0.0830714	0.288378	0.585342	1.56853	1.13784	-0.325684	-0.429662	0.112213	-0.209918	0.844847	0.630964	0.0165803	2.2262	-0.722653	-0.564438	1.26484	0.922573	-0.362274	-0.447241	-0.0639524	-0.386083	-0.860358	1.10854	0.0769798	0.112213	1.27261	-0.520489	-0.33575	-1.99674	-0.511699	0.144599
Q96IV0	NGLY1_HUMAN	Peptide-N(4)-(N-acetyl-beta-glucosaminyl)asparagine amidase (PNGase) (hPNGase) (EC 3.5.1.52) (N-glycanase 1) (Peptide:N-glycanase)	NGLY1 PNG1	-1.87931	0.143406	-2.34588	-0.303007	0.941849	1.1867	0.850229	0.377951	-0.122741	1.22366	-0.931829	-1.34702	0.81728	-0.401856	-0.250492	-0.0801573	0.927112	0.114355	0.207282	-0.101449	-0.830201	-0.456772	0.335033	1.88933	-1.44526	0.345002	-0.537931	1.35704	0.125338	0.0814049	-1.17668	0.36697	-0.720369	1.64102
Q9BRP4	PAAF1_HUMAN	Proteasomal ATPase-associated factor 1 (Protein G-16) (WD repeat-containing protein 71)	PAAF1 WDR71	-1.00598	1.33141	-2.32544	-1.05811	1.06713	-0.336479	-0.765184	-0.047824	-0.506791	1.2494	0.843961	-1.11757	0.490196	-0.316834	-0.224895	0.749996	-0.065758	2.24175	-0.336479	-1.79294	-0.44835	-0.322812	1.11411	1.82473	0.167384	1.20756	-0.829797	0.186204	0.292922	-0.251076	-0.336479	-0.630121	-0.101626	0.053802
O14828	SCAM3_HUMAN	Secretory carrier-associated membrane protein 3 (Secretory carrier membrane protein 3)	SCAMP3 C1orf3 PROPIN1	-1.72144	0.676251	-2.29696	-0.46827	-0.654178	-0.849112	0.0904952	-0.910928	0.851692	-0.656944	1.76788	-0.478736	0.837935	0.40979	0.208408	1.24643	0.533154	-0.069152	0.50081	-0.210701	0.837935	-0.874645	-1.5655	0.403343	1.05564	1.08466	-0.0693738	1.24643	1.83936	-0.141719	-1.1074	-0.244815	-0.867388	-0.40296
Q969G3	SMCE1_HUMAN	SWI/SNF-related matrix-associated actin-dependent regulator of chromatin subfamily E member 1 (BRG1-associated factor 57) (BAF57)	SMARCE1 BAF57	2.05517	-0.583812	-2.26816	-1.77186	0.453624	-0.966367	-0.0788524	0.366432	0.144555	-0.579797	-0.927463	-0.72646	-0.853461	-0.533413	0.103489	0.0667468	0.473114	1.10393	-1.63638	0.20291	0.482391	0.909121	-0.190451	-0.821558	1.16887	0.134513	2.16323	-0.410906	0.412815	1.42862	0.628692	0.444979	-0.037107	-0.357155
P16219	ACADS_HUMAN	Short-chain specific acyl-CoA dehydrogenase, mitochondrial (SCAD) (EC 1.3.8.1) (Butyryl-CoA dehydrogenase)	ACADS	-0.857932	-0.884687	-2.26055	0.136311	0.26578	-0.827833	0.325275	-2.02185	-0.0251812	0.225821	0.195548	-0.27601	0.633585	0.414784	-1.92813	-1.55356	-0.579762	-0.162053	0.249058	0.606907	0.991621	-0.589707	-0.16899	0.874457	1.3596	-0.490253	1.80754	0.329323	0.723094	-0.281398	1.58347	0.610251	1.2502	0.325275
Q9GZS1	RPA49_HUMAN	DNA-directed RNA polymerase I subunit RPA49 (RNA polymerase I subunit A49) (DNA-directed RNA polymerase I subunit E) (RNA polymerase I-associated factor 1) (RNA polymerase I-associated factor 53)	POLR1E PAF53 PRAF1	-0.36502	-0.506452	-2.15792	0.0833319	1.00687	0.791189	0.50621	-0.191539	-0.191765	0.167908	-0.548882	-0.0574049	0.167908	-0.381834	1.13063	0.727544	1.28854	-0.0435316	1.1483	-0.0750839	-0.36069	0.907945	0.278497	1.15538	-1.01615	1.66913	-2.29557	0.476502	-0.0223877	-0.783569	-1.26311	-1.41162	-1.29102	1.45769
Q9NQ55	SSF1_HUMAN	Suppressor of SWI4 1 homolog (Ssf-1) (Brix domain-containing protein 3) (Peter Pan homolog)	PPAN BXDC3 SSF1	0.223234	-1.67425	-2.07896	-0.048308	0.557192	0.420573	-0.420781	-0.571117	1.10367	0.294995	-0.991159	0.0866148	2.7946	0.207487	0.0562549	-0.383962	-0.306347	0.281533	-0.0348245	0.0562549	-0.331028	-0.0640147	0.693811	-1.71979	0.689907	-0.124598	0.208054	0.253594	0.528352	-0.252495	2.31806	-1.17332	-1.28241	0.683175
P50995	ANX11_HUMAN	Annexin A11 (56 kDa autoantigen) (Annexin XI) (Annexin-11) (Calcyclin-associated annexin 50) (CAP-50)	ANXA11 ANX11	-1.87471	0.300554	-2.06353	-0.608419	-0.723916	-0.233563	0.930714	-0.980242	0.1623	0.0476346	-0.180847	-0.772653	0.803794	-0.982029	0.463674	0.861527	0.192431	-1.36637	0.459695	0.388082	0.723351	0.641121	-0.0893413	-0.689104	0.233546	1.57068	-0.461334	2.99302	1.26321	-0.343852	-0.353913	-0.249477	-0.685286	0.623245
P08195	4F2_HUMAN	4F2 cell-surface antigen heavy chain (4F2hc) (4F2 heavy chain antigen) (Lymphocyte activation antigen 4F2 large subunit) (Solute carrier family 3 member 2) (CD antigen CD98)	SLC3A2 MDU1	-1.56274	-1.03068	-2.05946	-0.677975	0.131701	0.11984	0.260559	-0.203681	0.577338	-0.275239	-0.627407	0.0102663	-0.232659	-0.318411	0.275728	-0.0162799	0.246366	-0.941143	1.13481	0.602755	1.20501	1.46522	0.464376	0.655847	1.51194	0.694047	-1.82029	2.29437	0.772701	0.674531	-0.439889	-0.76974	-0.647223	-1.47458
Q8TEM1	PO210_HUMAN	Nuclear pore membrane glycoprotein 210 (Nuclear pore protein gp210) (Nuclear envelope pore membrane protein POM 210) (POM210) (Nucleoporin Nup210) (Pore membrane protein of 210 kDa)	NUP210 KIAA0906 PSEC0245	-1.60375	0.234478	-2.01474	-0.56912	-0.180606	0.142237	0.469726	-0.556604	0.886752	-0.56912	0.557321	-0.0949538	0.594889	0.582372	0.346485	0.484846	0.131788	0.156821	-0.0224789	0.399194	0.475985	-0.963381	-0.279435	0.234478	-0.894542	1.17689	-2.84241	1.68398	-0.988413	1.53361	-0.542981	0.596852	-0.362602	1.79645
Q9UI30	TR112_HUMAN	Multifunctional methyltransferase subunit TRM112-like protein (tRNA methyltransferase 112 homolog)	TRMT112 AD-001 HSPC152 HSPC170	1.28252	0.339629	-1.97877	1.5065	-0.686806	0.369468	0.0223884	-1.02846	0.515675	0.118137	-0.310844	-0.597292	0.817105	-0.616736	0.429144	1.82856	0.402991	0.929611	-0.79124	-0.528664	-0.86329	-0.487475	-0.558502	0.00245727	-0.109267	0.209099	2.05831	-1.44768	2.24137	-0.25289	-0.850917	-1.05382	-0.202622	-0.707698
O75439	MPPB_HUMAN	Mitochondrial-processing peptidase subunit beta (EC 3.4.24.64) (Beta-MPP) (P-52)	PMPCB MPPB	1.05024	-1.23289	-1.97119	0.240818	-1.13741	-0.767961	0.522962	-1.15297	-0.240766	0.314175	-0.664183	-1.14572	-0.137255	0.379069	-0.386056	0.838531	0.449605	-0.622542	1.12496	1.15402	0.139246	-1.33072	0.452475	-1.49441	2.65033	0.711998	-0.552102	0.784566	-0.0243971	0.161818	0.651729	1.56498	0.150532	-0.48147
Q9Y4W6	AFG32_HUMAN	AFG3-like protein 2 (EC 3.4.24.-) (Paraplegin-like protein)	AFG3L2	-0.542295	-0.261097	-1.96261	0.167682	0.779126	0.681498	1.16957	-1.15253	-0.133905	-0.187367	0.269671	0.301985	1.67154	0.494164	-0.325037	-0.11328	-0.862776	-0.99745	0.543993	1.16483	0.769633	0.549258	0.217419	0.484866	-0.0180045	0.765552	-2.961	1.33121	1.26956	-0.00168042	-0.103654	-1.33432	-1.07907	-0.595469
Q8WTV0	SCRB1_HUMAN	Scavenger receptor class B member 1 (SRB1) (CD36 and LIMPII analogous 1) (CLA-1) (CD36 antigen-like 1) (Collagen type I receptor, thrombospondin receptor-like 1) (SR-BI) (CD antigen CD36)	SCARB1 CD36L1 CLA1	-1.0951	0.151248	-1.95574	0.703654	-0.18299	-0.162855	-0.009088	-0.859846	0.296219	0.0527104	-0.289705	0.0988976	0.139228	-0.0853061	1.22846	0.0948706	0.219566	-0.0461671	0.121046	-0.730658	-0.33868	-1.17502	-0.201111	-0.368231	0.0465306	-0.833067	-2.18439	2.66609	2.1003	2.06322	0.638511	-0.0803025	-0.0317474	0.00945152
O15269	SPTC1_HUMAN	Serine palmitoyltransferase 1 (EC 2.3.1.50) (Long chain base biosynthesis protein 1) (LCB 1) (Serine-palmitoyl-CoA transferase 1) (SPT 1) (SPT1)	SPTLC1 LCB1	0.28431	0.514465	-1.9522	-0.194905	-0.516231	-0.85646	0.0331417	-0.905873	-0.476204	-1.16075	-0.496217	0.68458	0.100214	0.247774	-0.00588633	0.394384	0.945327	-0.570511	0.34435	-0.45619	0.422162	-0.650998	-0.165994	-1.29676	1.2941	0.583136	-0.906494	2.53583	-0.490024	0.35509	1.65523	-1.23672	2.35385	-0.409537
O95801	TTC4_HUMAN	Tetratricopeptide repeat protein 4 (TPR repeat protein 4)	TTC4 My044	0.622594	-1.72696	-1.94503	-0.155694	0.300179	-0.796773	0.535033	-0.048512	-0.0741184	-0.438534	0.274238	0.441004	0.850623	0.281965	1.56019	1.79737	0.0973742	1.4163	-0.789361	0.685595	-0.709466	-0.843443	-0.0185296	0.741184	-1.30492	1.71999	0.318709	-1.67137	-0.328375	0.30876	-0.685595	-0.978363	-0.870238	1.43417
Q14126	DSG2_HUMAN	Desmoglein-2 (Cadherin family member 5) (HDGC)	DSG2 CDHF5	-0.954747	-1.40899	-1.93887	0.0195889	0.304025	0.308545	-0.0361576	-0.307555	0.091593	-0.203397	-0.439487	0.197809	0.477297	0.154554	1.10177	0.636232	0.641603	1.40445	0.629453	0.572955	0.747228	0.113478	0.595554	1.75037	0.0870716	1.27535	-1.31859	0.807986	0.26458	0.307124	-0.995426	-1.87905	-2.63864	-0.367703
Q9NVZ3	NECP2_HUMAN	Adaptin ear-binding coat-associated protein 2 (NECAP endocytosis-associated protein 2) (NECAP-2)	NECAP2	-1.79234	0.900551	-1.91088	0.714784	-1.81526	0.763041	0.266996	-0.608225	1.03806	-0.750703	0.602614	0.190086	0.317881	-1.05601	0.384891	0.843255	0.18558	0.806377	0.602614	0.740123	-1.30026	-0.323269	-0.566214	-0.726642	-0.811765	0.246642	-0.967283	-0.291196	1.97673	0.317881	1.26724	-1.17355	0.440005	1.48824
P62873	GBB1_HUMAN	Guanine nucleotide-binding protein G(I)/G(S)/G(T) subunit beta-1 (Transducin beta chain 1)	GNB1	0.0429744	-0.46411	-1.90233	0.0681746	-0.367685	-0.74658	-0.0915957	-1.62083	0.0724692	-0.654596	-0.786284	-0.164624	0.418148	-0.431424	1.81607	0.750851	-0.109348	-0.603875	0.327713	-0.0353004	0.098607	0.136648	0.967524	0.922148	-1.05022	1.35648	-2.83277	0.784883	1.53908	0.55763	-0.124919	-0.162355	0.75544	1.534
Q86U90	YRDC_HUMAN	Threonylcarbamoyl-AMP synthase (EC 2.7.7.87) (Dopamine receptor-interacting protein 3) (Ischemia/reperfusion-inducible protein homolog) (hIRIP)	YRDC DRIP3 IRIP	0.0387639	-0.203313	-1.90057	-1.35599	0.149716	-0.552979	0.526856	0.996119	-0.472287	-0.104622	0.00514215	0.102645	1.1873	-0.208902	-0.630309	-0.361335	-0.284216	-0.458017	0.193424	0.569988	0.393609	0.943979	2.04935	0.0387639	1.04247	1.85933	2.36875	-1.90457	-0.458017	-0.921487	-0.475649	-0.916095	-0.834587	-0.423257
P26440	IVD_HUMAN	Isovaleryl-CoA dehydrogenase, mitochondrial (IVD) (EC 1.3.8.4) (Butyryl-CoA dehydrogenase) (EC 1.3.8.1)	IVD	-0.375664	-0.776129	-1.89005	0.124779	-0.331951	-0.126079	0.570993	-1.32713	-0.94816	0.570993	-0.709855	-0.00763107	-0.707583	-0.977028	-0.571667	-0.158511	-0.465598	-0.0708694	0.303999	-0.46591	0.289535	-0.638935	0.131968	-0.102107	-0.362625	0.256927	3.43581	-0.522313	2.15677	0.430264	0.287077	0.937128	0.421683	1.61788
O60784	TOM1_HUMAN	Target of Myb1 membrane trafficking protein (Target of Myb protein 1)	TOM1	-1.53808	-2.75525	-1.88975	-1.24528	-0.581964	0.421615	0.951272	-0.103489	0.686071	0.393844	0.916623	0.174111	0.74405	0.118239	-0.286993	0.472472	-0.565595	-0.592534	0.580967	0.923404	1.27454	0.0457108	0.4623	1.47944	-0.660917	1.74701	-0.283603	-0.0598318	1.13984	-0.115923	-0.215793	-0.395488	0.207344	-1.44836
P14324	FPPS_HUMAN	Farnesyl pyrophosphate synthase (FPP synthase) (FPS) (EC 2.5.1.10) ((2E,6E)-farnesyl diphosphate synthase) (Dimethylallyltranstransferase) (EC 2.5.1.1) (Farnesyl diphosphate synthase) (Geranyltranstransferase)	FDPS FPS KIAA1293	-0.811685	-0.167871	-1.88575	-0.624975	-0.911441	-0.546179	-1.49233	-0.924065	-0.210076	0.702522	-0.639029	-1.14318	0.125049	-1.01839	1.84951	0.946333	0.854367	0.840563	0.314797	-0.757969	0.313706	-0.873449	-0.612939	-0.485557	0.711725	0.582886	0.121423	2.53323	1.15576	1.22478	-0.097274	0.617904	0.990108	-0.682492
Q9BXR0	TGT_HUMAN	Queuine tRNA-ribosyltransferase catalytic subunit 1 (EC 2.4.2.64) (Guanine insertion enzyme) (tRNA-guanine transglycosylase)	QTRT1 TGT TGUT	1.41383	-0.695965	-1.8675	-0.282805	0.0969322	2.33083	1.58189	-0.306635	-0.854545	-1.08707	-0.296069	-0.723544	-1.45643	-0.121953	-0.130595	-0.178858	-0.300678	1.17082	0.0348794	1.55862	0.801457	0.408263	-0.247806	0.800198	0.420178	0.116346	-0.371911	-0.647702	1.00401	-0.312593	-0.406385	-1.68192	-1.09302	1.32572
P00387	NB5R3_HUMAN	NADH-cytochrome b5 reductase 3 (B5R) (Cytochrome b5 reductase) (EC 1.6.2.2) (Diaphorase-1)	CYB5R3 DIA1	-1.25055	0.634279	-1.86484	-1.51124	-0.252213	-0.0706972	1.42711	-0.528657	0.0466461	0.294332	-0.170622	-0.0761976	-0.791512	1.12358	0.528854	-0.105533	0.0471226	0.657323	0.432596	-0.505234	-0.115598	0.478957	0.530687	-0.180706	0.582222	1.63677	-2.2608	2.78588	0.21923	0.322495	-0.0908656	0.00447587	-1.25777	-0.71954
P23368	MAOM_HUMAN	NAD-dependent malic enzyme, mitochondrial (NAD-ME) (EC 1.1.1.38) (Malic enzyme 2)	ME2	-0.454239	-1.90696	-1.85826	1.35965	0.976385	0.970862	0.930599	0.142334	0.0594604	-0.371535	-1.05079	0.71125	1.16009	-0.720767	-0.526046	0.418497	0.476598	0.696115	1.05924	0.827247	-0.491272	-0.491272	-0.675184	0.302501	-2.00294	0.646225	-1.61973	1.69998	0.0176083	0.970511	-0.310624	-0.481857	-0.985185	0.521499
Q13555	KCC2G_HUMAN	Calcium/calmodulin-dependent protein kinase type II subunit gamma (CaM kinase II subunit gamma) (CaMK-II subunit gamma) (EC 2.7.11.17)	CAMK2G CAMK CAMK-II CAMKG	0.557461	0.299635	-1.85206	-0.688003	0.731667	-0.717731	-0.435481	0.174265	0.508683	-0.657207	0.11846	1.0104	0.919511	-0.281505	-0.146333	2.85699	0.426786	1.28905	0.20208	-0.536556	1.41224	0.820966	-0.91981	-1.13583	-0.207596	-0.373891	-1.01737	-0.229953	-0.109052	0.315923	-1.15673	-0.425064	-2.02452	1.27058
O75521	ECI2_HUMAN	Enoyl-CoA delta isomerase 2 (EC 5.3.3.8) (DRS-1) (Delta(3),delta(2)-enoyl-CoA isomerase) (D3,D2-enoyl-CoA isomerase) (Diazepam-binding inhibitor-related protein 1) (DBI-related protein 1) (Dodecenoyl-CoA isomerase) (Hepatocellular carcinoma-associated antigen 88) (Peroxisomal 3,2-trans-enoyl-CoA isomerase) (pECI) (Renal carcinoma antigen NY-REN-1)	ECI2 DRS1 HCA88 PECI	-1.24306	-1.58159	-1.85144	-0.960451	-0.194736	0.815249	0.0140646	-0.737704	0.514124	0.0379303	-0.176032	0.170916	-0.56048	-0.708535	-1.38053	-1.37399	-0.770409	-0.862778	1.3829	0.703964	0.770695	0.885604	1.32211	1.49044	0.786164	0.752575	0.328025	-0.403279	2.22783	1.11321	0.268174	-0.642683	0.227972	-0.364251
O00267	SPT5H_HUMAN	Transcription elongation factor SPT5 (hSPT5) (DRB sensitivity-inducing factor 160 kDa subunit) (DSIF p160) (DRB sensitivity-inducing factor large subunit) (DSIF large subunit) (Tat-cotransactivator 1 protein) (Tat-CT1 protein)	SUPT5H SPT5 SPT5H	0.172741	-1.07515	-1.84727	0.712361	0.766166	-0.597015	1.14106	-0.931322	-0.13923	-0.506808	-1.21418	0.210042	-0.448255	0.00135313	0.538969	1.03066	-0.552815	1.37736	2.18699	0.935716	0.722817	-0.59673	0.0777935	-0.268088	-1.38511	-0.0676565	-1.99072	0.579661	1.94617	-0.471258	-0.929333	-0.285043	0.333854	0.572251
Q969G9	NKD1_HUMAN	Protein naked cuticle homolog 1 (Naked-1) (hNkd) (hNkd1)	NKD1 NKD PP7246	-0.647075	-0.101499	-1.83371	0.289144	0.120386	-0.853298	0.398737	-0.023399	-0.516555	1.31607	0.122996	0.958328	-0.839258	1.12124	1.70752	1.42037	1.39319	1.04006	-1.34667	-1.24486	-1.20863	-0.356237	1.06275	-0.221578	-1.20051	0.735634	-0.882012	1.60832	-0.514538	-0.457712	-0.388644	-0.798479	-0.83114	0.971057
Q9Y2H0	DLGP4_HUMAN	Disks large-associated protein 4 (DAP-4) (PSD-95/SAP90-binding protein 4) (SAP90/PSD-95-associated protein 4) (SAPAP-4)	DLGAP4 DAP4 KIAA0964 SAPAP4	0.503847	-0.13718	-1.83365	-0.638654	0.915728	-0.0298588	1.04239	0.308674	0.0658601	-0.40337	0.0165503	0.851915	-1.1247	0.732804	-0.142981	-0.84782	-0.709858	1.49129	-2.18789	0.263099	0.565629	-0.279536	1.36822	0.788103	-0.493149	1.93709	1.31021	-1.83111	0.42322	-0.502437	0.0890646	-0.99575	-1.09374	0.578012
O14734	ACOT8_HUMAN	Acyl-coenzyme A thioesterase 8 (Acyl-CoA thioesterase 8) (EC 3.1.2.1) (EC 3.1.2.11) (EC 3.1.2.2) (EC 3.1.2.3) (EC 3.1.2.5) (Choloyl-coenzyme A thioesterase) (EC 3.1.2.27) (HIV-Nef-associated acyl-CoA thioesterase) (Peroxisomal acyl-CoA thioesterase 2) (PTE-2) (Peroxisomal acyl-coenzyme A thioester hydrolase 1) (PTE-1) (Peroxisomal long-chain acyl-CoA thioesterase 1) (Thioesterase II) (hACTE-III) …	ACOT8 ACTEIII PTE1	-0.261129	0.713736	-1.83059	-1.69497	-0.520535	0.37065	0.716929	-1.23678	-0.194185	0.420023	0.780679	-1.26947	-0.107809	-0.327739	-0.725549	1.26184	0.39803	-0.716282	0.868542	0.705368	-0.697954	0.566643	-1.10629	1.42501	1.31074	0.936859	-2.13136	0.855991	0.705932	1.68829	-0.913828	0.140532	-0.111474	-0.0198368
Q15020	SART3_HUMAN	Squamous cell carcinoma antigen recognized by T-cells 3 (SART-3) (Tat-interacting protein of 110 kDa) (Tip110) (p110 nuclear RNA-binding protein)	SART3 KIAA0156 TIP110	0.406118	-0.701724	-1.82796	-0.753159	1.6642	1.00567	1.8639	0.360287	0.188481	-0.0114755	-0.0740874	0.825946	1.00995	-0.0390816	-0.920765	-0.766313	-1.66232	-0.679543	-0.384395	1.34266	0.982344	0.605061	0.771186	0.623755	-0.307781	1.20135	-2.27713	-0.366142	0.448626	-0.405322	-0.311382	-1.02607	-0.98321	0.198331
Q86XP3	DDX42_HUMAN	ATP-dependent RNA helicase DDX42 (EC 3.6.4.13) (DEAD box protein 42) (RNA helicase-like protein) (RHELP) (RNA helicase-related protein) (RNAHP) (SF3b DEAD box protein) (Splicing factor 3B-associated 125 kDa protein) (SF3b125)	DDX42	-1.61809	-0.589985	-1.81486	-0.203779	-0.523136	1.36709	-0.0308551	-0.434345	0.106173	-0.437227	-0.827417	-0.421709	1.28337	-1.15775	0.292891	1.40628	0.294819	0.816474	0.887622	-1.77714	-0.327709	-0.601505	-0.523136	-0.465507	-0.613034	-0.572685	1.06742	1.53998	2.56589	0.0267863	-0.00216956	0.0808162	0.433158	0.773243
Q8WUY1	THEM6_HUMAN	Protein THEM6 (Mesenchymal stem cell protein DSCD75) (Thioesterase superfamily member 6)	THEM6 C8orf55 PSEC0098	-0.042043	-0.159829	-1.8144	0.535625	-0.514791	-0.0628759	1.2378	-1.11222	-0.151817	-0.353419	-0.546841	-0.291237	-0.0079944	-0.772459	0.0396863	3.71189	-0.155225	0.0146564	-0.310468	0.0581154	1.1925	-0.528963	-0.183867	-0.545239	-1.11788	2.0872	-0.635782	0.376219	0.920689	0.592252	-0.00598594	-0.735139	-0.0929349	-0.625229
Q8TEA8	DTD1_HUMAN	D-aminoacyl-tRNA deacylase 1 (DTD) (EC 3.1.1.96) (DNA-unwinding element-binding protein B) (DUE-B) (Gly-tRNA(Ala) deacylase) (Histidyl-tRNA synthase-related)	DTD1 C20orf88 DUEB HARS2	1.17411	-1.44651	-1.80819	0.174262	0.469209	1.35962	1.4535	-0.00528067	-0.579716	-0.409252	-1.23403	-0.262678	0.032124	-0.701008	-0.539243	0.58051	0.032124	0.55579	0.968376	1.20447	-0.0127616	0.391209	0.4827	-0.239069	-0.386809	1.51335	1.18423	-0.836045	1.91732	-0.304518	-0.637053	-1.64888	-1.59124	-0.850627
Q16822	PCKGM_HUMAN	Phosphoenolpyruvate carboxykinase [GTP], mitochondrial (PEPCK-M) (EC 4.1.1.32)	PCK2 PEPCK2	-1.53467	-1.18716	-1.80287	-1.89145	1.12465	0.856979	0.977861	1.0823	-0.112941	0.199227	-0.144784	0.763602	-0.494736	0.607943	-0.69397	-1.00333	-0.813901	-0.662127	0.807906	1.19895	1.30825	1.22821	0.557158	0.707915	0.126512	0.571829	-2.01771	1.01943	-0.907357	0.869277	0.00289569	-0.344922	-0.383956	-0.0150138
Q9BZZ5	API5_HUMAN	Apoptosis inhibitor 5 (API-5) (Antiapoptosis clone 11 protein) (AAC-11) (Cell migration-inducing gene 8 protein) (Fibroblast growth factor 2-interacting factor) (FIF) (Protein XAGL)	API5 MIG8	-1.08809	-0.0260493	-1.80031	-0.365304	0.067886	0.157987	0.173433	0.0705833	0.44171	1.04031	0.466631	0.157987	-2.20681	1.2656	-0.173662	0.619995	0.604423	-0.326124	0.91522	-1.32005	0.246897	-0.262455	1.05133	0.12348	1.59374	0.237102	-2.40894	1.98685	-1.09015	0.712171	-0.417126	-0.555154	0.315464	-0.208581
Q14241	ELOA1_HUMAN	Elongin-A (EloA) (Elongin 110 kDa subunit) (RNA polymerase II transcription factor SIII subunit A1) (SIII p110) (Transcription elongation factor B polypeptide 3)	ELOA TCEB3 MSTP059	0.301649	0.631162	-1.79344	-1.12868	0.178082	1.33138	-0.554563	-0.161747	-0.83105	0.321717	-0.707483	-2.60218	1.89298	1.40951	0.136893	0.0545149	-0.463913	1.68146	-0.110241	-0.00726866	-0.191964	-0.131531	0.528189	2.11397	-1.43084	-0.22218	0.198677	-0.769266	0.110202	0.4728	0.116298	-0.563321	-0.0710978	0.261284
P62745	RHOB_HUMAN	Rho-related GTP-binding protein RhoB (Rho cDNA clone 6) (h6)	RHOB ARH6 ARHB	-0.564285	-0.544614	-1.78798	-0.110069	0.327462	-1.01344	-0.105189	0.0812458	-0.541335	-0.35507	0.0487915	1.72082	-0.112022	0.635669	1.15036	1.18642	1.8187	1.25354	-1.31506	-0.183981	-0.349213	-0.345309	1.38969	1.17987	1.18228	1.17545	-1.10196	0.212716	-0.673278	0.254015	-0.895411	-1.05606	-1.79579	-0.766983
P35520	CBS	Cystathionine beta-synthase		-1.78857	0.745901	-1.78641	-1.9963	0.100365	0.207623	-0.19779	2.13575	-0.457776	-0.457073	-0.191616	-0.928521	0.617096	-0.444726	-1.04174	0.312895	-0.00847327	-0.625812	0.537343	0.235431	0.287849	0.798182	-0.259149	-0.745785	0.205537	0.505975	-0.0823716	2.0191	-0.378876	1.041	-0.737839	2.07471	-0.461188	0.765258
P42126	ECI1_HUMAN	Enoyl-CoA delta isomerase 1, mitochondrial (EC 5.3.3.8) (3,2-trans-enoyl-CoA isomerase) (Delta(3),Delta(2)-enoyl-CoA isomerase) (D3,D2-enoyl-CoA isomerase) (Dodecenoyl-CoA isomerase)	ECI1 DCI	-0.72516	-0.524073	-1.78537	-0.81518	0.184189	0.698297	0.485987	-0.145647	0.0900841	-0.605477	0.147537	0.781506	0.93571	0.405138	-0.596385	-1.01936	-0.893502	-0.673694	1.89887	1.28076	1.4966	1.82758	0.22084	1.41448	0.478407	0.882653	-1.95744	-0.513176	0.728534	-1.21943	-0.304165	-1.07681	-0.648428	-0.453885
O43159	RRP8_HUMAN	Ribosomal RNA-processing protein 8 (EC 2.1.1.-) (Cerebral protein 1) (Nucleomethylin)	RRP8 KIAA0409 NML hucep-1	0.534057	-1.37515	-1.78336	-0.0978952	0.609795	0.887497	1.54508	0.532383	-0.106552	-0.310349	0.0985695	-0.38741	1.76461	-1.16724	-0.721915	-0.463147	-0.728174	1.12017	0.972701	2.37068	0.149967	-0.232449	-0.54204	1.19045	0.00833151	0.00833151	0.0575453	-1.39093	1.21223	-1.3018	-0.728226	-1.00593	0.0154133	-0.735256
P20073	ANXA7_HUMAN	Annexin A7 (Annexin VII) (Annexin-7) (Synexin)	ANXA7 ANX7 SNX OK/SW-cl.95	-1.60313	-0.580678	-1.78011	-0.615247	0.705889	-0.755881	1.11239	0.93299	0.0966002	1.13942	-0.130902	-0.559758	-0.209756	0.758506	-0.133517	-0.162282	-0.684057	-1.08218	0.368557	1.45116	1.15908	0.561904	0.828793	0.292723	-0.848711	1.69236	-1.23704	2.49976	-0.455508	-0.0475602	-0.902319	-0.177972	-0.833966	-0.799561
P54819	KAD2_HUMAN	Adenylate kinase 2, mitochondrial (AK 2) (EC 2.7.4.3) (ATP-AMP transphosphorylase 2) (ATP:AMP phosphotransferase) (Adenylate monophosphate kinase) [Cleaved into: Adenylate kinase 2, mitochondrial, N-terminally processed]	AK2 ADK2	0.966802	-1.26305	-1.77592	-0.468929	0.580119	0.568015	1.44437	-0.360528	-0.165218	-0.0843738	0.0437309	0.733433	0.607249	0.647642	-0.772317	-0.873182	-1.01464	-0.00193963	0.352908	1.58239	1.52351	0.00383076	0.233569	0.874006	-0.476761	1.94763	1.15218	-1.69794	0.113468	-0.944162	-0.634929	-1.68052	-1.15725	-0.00317614
O43242	PSMD3_HUMAN	26S proteasome non-ATPase regulatory subunit 3 (26S proteasome regulatory subunit RPN3) (26S proteasome regulatory subunit S3) (Proteasome subunit p58)	PSMD3	-1.01081	0.488861	-1.77378	-0.909862	0.236344	0.0792213	-0.525129	-0.785457	-0.21398	0.0047431	-0.149448	0.0679983	1.29947	-0.467534	0.481847	0.79048	0.110717	-0.776242	0.438358	0.118502	1.48838	0.0600341	0.772243	-0.0231887	1.50681	-0.0136872	-2.62973	2.15267	1.85238	-0.0689782	-1.04027	-0.559088	-0.197991	-0.803887
Q9HD34	LYRM4_HUMAN	LYR motif-containing protein 4	LYRM4 C6orf149 ISD11 CGI-203	0.36305	-0.603913	-1.77344	1.27298	-0.878483	0.335195	0.752446	-0.578766	-0.826752	-0.800635	0.482428	0.112356	0.692712	0.48791	-1.08143	0.68935	-0.681167	0.291642	0.816687	-0.751146	-0.979837	-0.561699	-0.00304297	-1.03765	-1.33824	-0.356897	2.95356	-0.966027	0.982848	1.92152	0.235713	0.160107	-0.0838282	0.752446
P26583	HMGB2_HUMAN	High mobility group protein B2 (High mobility group protein 2) (HMG-2)	HMGB2 HMG2	-0.758846	-1.04896	-1.77156	-0.4535	-0.772288	-1.04224	-0.213012	0.212467	0.325427	-0.4535	-0.562826	-0.953747	0.587074	-1.25821	0.568492	-0.476577	-0.823481	-1.49407	2.25315	-0.383607	1.10505	1.69702	0.576333	-0.279436	0.809063	0.198593	1.46459	0.721948	0.328087	0.15697	-0.908942	1.27753	-0.222261	1.59527
Q5SYE7	NHSL1_HUMAN	NHS-like protein 1	NHSL1 C6orf63 KIAA1357	0.804328	-1.3164	-1.76955	-0.958216	-0.888835	1.66801	1.06329	0.00651711	0.522134	-0.179271	0.932597	1.01811	1.56782	0.995113	-0.444166	-0.92304	-0.482667	-0.939467	0.265594	1.84759	1.00364	0.621833	-1.45322	-0.264588	0.732624	1.03772	-0.905937	-0.0593563	0.321845	-0.791177	-0.34155	-0.461269	-1.1048	-1.12525
Q15075	EEA1_HUMAN	Early endosome antigen 1 (Endosome-associated protein p162) (Zinc finger FYVE domain-containing protein 2)	EEA1 ZFYVE2	0.386877	-1.43131	-1.76942	-0.859321	-0.418001	0.422151	1.04681	0.687457	0.101482	-0.386694	1.70162	1.59259	-0.46872	0.35154	0.614552	-0.488548	0.003906	1.17571	-0.334627	-0.0235786	0.480438	-0.546841	1.11479	-0.116572	-1.9491	0.964783	-1.85139	0.226543	-0.703081	0.796825	0.0950688	-1.59165	-0.308574	1.48428
O43175	SERA_HUMAN	D-3-phosphoglycerate dehydrogenase (3-PGDH) (EC 1.1.1.95) (2-oxoglutarate reductase) (EC 1.1.1.399) (Malate dehydrogenase) (EC 1.1.1.37)	PHGDH PGDH3	-1.72324	-0.936389	-1.76734	-0.841806	0.669147	1.08898	0.703089	-0.373522	-0.265124	0.0013069	-0.536271	-0.606455	-0.289096	-0.765551	-0.507149	-1.41031	-0.889108	-0.0921494	0.297609	1.44189	0.391186	-0.0770989	-0.388669	-0.348151	-0.707499	0.106087	-0.123853	2.04116	2.83409	0.765154	0.844063	0.462757	0.130454	0.871798
P02786	TFR1_HUMAN	Transferrin receptor protein 1 (TR) (TfR) (TfR1) (Trfr) (T9) (p90) (CD antigen CD71) [Cleaved into: Transferrin receptor protein 1, serum form (sTfR)]	TFRC	-0.738172	0.0701453	-1.74794	1.21566	-0.15118	-0.0754632	-0.250682	-0.809505	-0.0415301	0.052777	0.357057	0.882768	1.31814	0.908188	1.52117	0.700947	1.49736	0.699202	-0.40036	-0.738172	-1.42158	-0.883939	-0.0245635	-0.0270959	0.724395	-0.0187936	-2.41204	2.13981	-0.0497121	0.609882	-0.391497	-0.671825	-1.08262	-0.760837
P53801	PTTG_HUMAN	Pituitary tumor-transforming gene 1 protein-interacting protein (Pituitary tumor-transforming gene protein-binding factor) (PBF) (PTTG-binding factor)	PTTG1IP C21orf1 C21orf3	-0.359462	-0.992638	-1.74676	0.506765	-0.387465	-0.17122	-0.474007	-1.09742	0.16637	-0.268834	-0.104324	0.566189	-0.016313	-0.100862	1.86988	1.24604	1.67242	1.97003	-0.21478	-0.0420958	-0.184284	-0.256433	0.846218	0.382615	-0.0602787	0.636408	-1.60092	1.37672	0.79536	0.8754	-0.743724	-1.83739	-1.30034	-0.950865
Q9GZL7	WDR12_HUMAN	Ribosome biogenesis protein WDR12 (WD repeat-containing protein 12)	WDR12	-0.993954	-1.45141	-1.74326	-0.887052	-0.367813	-0.0104273	0.410467	0.338801	0.132527	0.723531	0.0782045	0.961663	0.301083	0.51985	-0.799536	0.0296	-0.630566	-0.796527	0.215441	0.904481	0.655637	-0.592847	1.62211	2.09672	0.621691	2.54157	-1.52003	-0.688031	-1.18126	0.406695	0.386986	-0.59654	-0.868192	0.180383
A0A1B0GTU1	ZC11B_HUMAN	Zinc finger CCCH domain-containing protein 11B	ZC3H11B ZC3HDC11B	0.968073	-0.865734	-1.74001	0.984891	-0.576892	2.12344	1.16102	-1.22197	0.672514	-0.797176	-0.375375	0.444128	0.964169	-0.455268	0.793424	0.504583	1.21283	1.02633	0.753121	0.578473	-0.548516	-1.15981	-1.20831	-0.859016	-0.040834	0.694787	0.403825	-0.677651	0.228548	-1.33594	-1.83302	-0.845582	0.0834963	0.943447
Q8NBX0	SCPDL_HUMAN	Saccharopine dehydrogenase-like oxidoreductase (EC 1.-.-.-)	SCCPDH CGI-49	2.2059	-0.226761	-1.73905	-1.60973	-0.799531	1.87769	0.711341	-0.392827	-0.143098	0.671551	1.07323	-0.9926	0.890395	0.2206	-0.999035	0.957393	-0.823884	-0.943253	-0.812402	-0.857452	0.91029	-0.38288	-0.21389	-0.323295	0.860553	1.70609	-0.329731	0.352445	0.850605	0.479233	-1.00547	0.236604	-0.323195	-1.08583
P55957	BID_HUMAN	BH3-interacting domain death agonist (p22 BID) (BID) [Cleaved into: BH3-interacting domain death agonist p15 (p15 BID); BH3-interacting domain death agonist p13 (p13 BID); BH3-interacting domain death agonist p11 (p11 BID)]	BID	-0.0242754	1.76112	-1.73737	0.809775	1.15296	-0.906112	0.204444	-0.472302	-0.132876	0.27586	0.249398	0.0799812	0.901595	-0.475703	-0.441302	0.340623	-0.672945	0.534315	0.0669491	-0.988649	0.575124	-0.489306	-0.167628	1.18336	-1.09124	0.445896	-0.502118	0.675112	0.102422	-0.4621	-2.66979	0.323247	-1.07083	2.62237
O75663	TIPRL_HUMAN	TIP41-like protein (Putative MAPK-activating protein PM10) (Type 2A-interacting protein) (TIP)	TIPRL	1.34317	-1.06452	-1.73256	-0.772864	-0.101446	1.34876	0.400097	-0.864263	0.895224	0.560046	0.184117	-0.0510521	0.468647	-0.689081	-1.69724	-0.135041	1.04751	-0.414882	-0.0622507	1.16399	-0.178767	-0.80333	-0.191034	-0.112644	1.51974	0.293464	0.884025	-2.23477	1.90057	0.407714	0.301702	-0.470997	-1.49644	0.354397
Q6Y1H2	HACD2_HUMAN	Very-long-chain (3R)-3-hydroxyacyl-CoA dehydratase 2 (EC 4.2.1.134) (3-hydroxyacyl-CoA dehydratase 2) (HACD2) (Protein-tyrosine phosphatase-like member B)	HACD2 PTPLB	-1.87876	-0.195119	-1.7323	-0.44174	0.642513	-0.245377	1.71855	-0.235998	0.592255	-0.59137	0.206944	1.07808	0.34382	-0.675537	-0.438032	0.851921	-0.423036	0.119374	-0.186743	0.667642	-0.694241	-0.469795	0.0980522	-1.23378	0.14743	-0.133127	-1.21703	2.30102	-0.928038	1.52216	-0.245377	-0.798214	0.315764	2.15809
Q8WZA9	IRGQ_HUMAN	Immunity-related GTPase family Q protein	IRGQ IRGQ1 FKSG27	0.433531	0.775167	-1.73035	-0.162354	-0.575849	-0.566531	0.62944	-1.17245	0.579503	0.615579	1.12301	0.334146	0.818292	1.29475	0.877658	1.50192	-0.831134	0.203223	-1.37093	-0.569637	-0.0982481	-0.122504	-0.569637	-1.0355	-0.916031	1.87171	-1.44547	1.13544	0.778443	0.586125	-1.4641	0.837282	-0.219529	-1.54496
Q15070	OXA1L_HUMAN	Mitochondrial inner membrane protein OXA1L (Hsa) (OXA1Hs) (Oxidase assembly 1-like protein) (OXA1-like protein)	OXA1L	-1.66839	-0.846835	-1.7296	-0.625619	1.16543	0.472356	-0.033029	1.52533	-0.0922359	-0.00365859	0.824322	0.808035	1.11933	0.853265	-0.325673	-0.328387	-0.793203	-1.60866	0.085104	-0.284957	-0.527142	0.552651	0.755557	0.900325	2.05227	0.18984	-1.9724	1.78431	-0.257626	-0.312911	-0.591683	-0.684877	-0.288724	-0.112502
Q00059	TFAM_HUMAN	Transcription factor A, mitochondrial (mtTFA) (Mitochondrial transcription factor 1) (MtTF1) (Transcription factor 6) (TCF-6) (Transcription factor 6-like 2)	TFAM TCF6 TCF6L2	-0.362035	-0.433959	-1.71092	0.128359	1.17918	-0.494323	1.06977	-0.372274	-0.60863	-0.753191	0.131155	0.585814	0.422209	1.56496	-1.80308	-0.871922	-0.219907	-0.622591	2.01658	0.108036	1.42892	0.569134	1.17661	1.22799	1.03712	0.531043	0.334082	-0.103881	-1.32457	-0.394041	-0.892471	-1.18916	-1.56944	0.215426
Q13884	SNTB1_HUMAN	Beta-1-syntrophin (59 kDa dystrophin-associated protein A1 basic component 1) (DAPA1B) (BSYN2) (Syntrophin-2) (Tax interaction protein 43) (TIP-43)	SNTB1 SNT2B1	-1.6022	-0.441222	-1.70343	-1.744	0.548634	1.05381	0.940891	0.898822	-0.251653	-0.247552	1.15218	0.835549	1.40515	1.03555	-0.775273	-0.373592	-1.24518	-1.33383	0.811981	-0.372567	-0.0717644	0.332396	0.391856	0.357016	0.487149	1.05658	-2.47217	1.06918	0.610351	-0.0402128	0.609091	-0.540617	-0.261074	-0.119843
Q9NQR4	NIT2_HUMAN	Omega-amidase NIT2 (EC 3.5.1.3) (Nitrilase homolog 2)	NIT2 CUA002	1.06217	-2.87901	-1.70185	-0.199868	0.294673	-0.0545014	0.979551	-0.787599	-0.175502	0.132586	-0.168588	-0.735565	1.39314	-0.979551	-0.182417	0.38456	0.292876	0.742084	0.253187	0.944622	0.48285	-1.13193	-0.583449	1.81583	-0.876649	1.73945	0.823621	-0.624935	1.37533	-0.480871	-0.216989	0.0422996	-0.393799	-0.585752
Q9UJZ1	STML2_HUMAN	Stomatin-like protein 2, mitochondrial (SLP-2) (EPB72-like protein 2) (Paraprotein target 7) (Paratarg-7)	STOML2 SLP2 HSPC108	-0.372961	-1.07618	-1.69966	-1.00636	0.242571	-0.62724	1.40192	-0.714451	0.118939	0.536605	-0.184443	0.503866	-0.0828416	0.61219	-0.445737	-0.453629	-0.874308	0.630434	0.5442	-0.647407	1.56873	0.495772	0.604701	1.30529	-0.175802	1.5696	2.6214	-1.96615	0.262936	-0.744859	-0.0213533	-0.145863	-0.452946	-1.32695
P52888	THOP1_HUMAN	Thimet oligopeptidase (EC 3.4.24.15) (Endopeptidase 24.15) (MP78)	THOP1	0.475343	0.442914	-1.69468	-0.274608	-0.0617576	1.05906	-0.677148	-0.948303	-0.862341	0.203408	-0.000953785	-0.242142	0.284475	-0.959485	-0.304973	-0.26241	-0.0733385	-0.5234	0.708424	2.07246	1.43898	1.50048	-0.167151	0.410485	-1.10764	-0.436742	-2.59525	-0.730599	1.61509	-0.0509752	0.81179	-0.752894	0.31802	1.38587
P12956	XRCC6_HUMAN	X-ray repair cross-complementing protein 6 (EC 3.6.4.-) (EC 4.2.99.-) (5'-deoxyribose-5-phosphate lyase Ku70) (5'-dRP lyase Ku70) (70 kDa subunit of Ku antigen) (ATP-dependent DNA helicase 2 subunit 1) (ATP-dependent DNA helicase II 70 kDa subunit) (CTC box-binding factor 75 kDa subunit) (CTC75) (CTCBF) (DNA repair protein XRCC6) (Lupus Ku autoantigen protein p70) (Ku70) (Thyroid-lupus autoantige…	XRCC6 G22P1	0.789053	-1.49363	-1.69135	0.624895	0.47718	0.865749	0.688762	0.322591	-0.333857	-0.0927381	0.210648	0.500486	1.54187	-0.0520955	-0.73429	-1.25634	-1.57949	-1.5013	2.0162	0.732271	1.60303	0.0272545	0.190309	0.679304	0.227371	0.81998	0.479723	-1.88051	0.74721	-0.83437	-0.68556	-0.556744	-0.179442	-0.672186
Q9H6F5	CCD86_HUMAN	Coiled-coil domain-containing protein 86 (Cytokine-induced protein with coiled-coil domain)	CCDC86 CYCLON	1.91755	-0.0237874	-1.69079	1.19195	-0.0194701	0.0870228	1.46483	-0.508306	0.577754	-0.116478	-0.507323	-0.444003	0.3873	-0.193444	1.56209	1.51316	-0.641247	-0.24942	-0.402269	-1.14772	-0.137469	-0.872146	-1.49742	-1.2168	-1.97066	1.14996	0.937527	-0.667062	1.37387	-0.172454	-0.182088	-0.487176	0.135411	0.849097
Q9Y2D5	AKAP2_HUMAN	A-kinase anchor protein 2 (AKAP-2) (AKAP-KL) (Protein kinase A-anchoring protein 2) (PRKA2)	AKAP2 KIAA0920 PRKA2	-0.0933754	-0.870869	-1.68445	-1.63477	1.99614	-0.692693	0.271266	-0.171368	0.424953	0.488066	-0.822275	0.133393	-0.234601	0.339016	-1.27581	1.23484	-0.148784	-0.044901	-1.72935	-0.692693	0.686799	0.921666	0.133393	-0.158167	-0.437851	2.8277	0.570733	1.65598	-0.324934	-0.510118	0.360162	-0.174364	-0.275251	-0.0674843
Q15003	CND2_HUMAN	Condensin complex subunit 2 (Barren homolog protein 1) (Chromosome-associated protein H) (hCAP-H) (Non-SMC condensin I complex subunit H) (XCAP-H homolog)	NCAPH BRRN BRRN1 CAPH KIAA0074	-0.0319977	-0.634335	-1.67551	-0.633386	-0.228354	-0.966019	-0.290135	-0.608648	1.17268	-0.534431	0.474815	-1.32954	-0.410737	-0.846759	1.07981	1.46721	0.75508	2.25178	0.331527	-1.74879	1.10761	-0.59937	-0.833345	-1.38792	-0.886959	1.34881	0.870181	0.867528	0.705602	0.359258	0.113943	0.782617	-0.614832	0.572631
P01111	RASN_HUMAN	GTPase NRas (EC 3.6.5.2) (Transforming protein N-Ras)	NRAS HRAS1	-0.3743	-1.04958	-1.67515	-0.48562	0.524409	1.17865	0.547544	-1.0022	-0.117812	0.00862339	0.993301	0.628607	0.31578	-0.119824	-1.08265	0.356089	-0.621048	0.319969	0.768874	1.69964	0.359061	-0.443735	0.080565	0.912147	0.659237	1.13254	-1.62067	-0.512563	2.53569	0.349288	-0.775062	-1.60965	-1.52716	-0.352984
Q9NPE3	NOP10_HUMAN	H/ACA ribonucleoprotein complex subunit 3 (Nucleolar protein 10) (Nucleolar protein family A member 3) (snoRNP protein NOP10)	NOP10 NOLA3	1.06299	-1.53103	-1.67108	-0.121533	1.22938	1.28939	1.49631	0.360832	0.39744	0.437669	0.449265	0.471087	1.21457	0.30107	-1.59922	-0.183557	-0.778914	-0.603897	0.66748	0.465632	1.38532	0.420594	0.0646621	-0.576343	0.480356	1.03102	1.01117	-1.56376	-0.228251	-1.21005	-1.2419	-0.412682	-1.37653	-1.13749
Q93052	LPP_HUMAN	Lipoma-preferred partner (LIM domain-containing preferred translocation partner in lipoma)	LPP	-0.265322	-1.71829	-1.65681	0.538207	-0.43257	-0.202604	0.0687779	-0.491929	-1.30017	-0.504968	-0.281002	-0.333267	-0.100738	0.194828	0.367085	-0.845465	0.246987	0.416503	1.19287	1.50124	-0.309373	-0.639712	-1.02839	0.74862	-0.844	-0.913545	0.288688	1.75211	2.84188	0.794654	1.1197	-0.563233	-0.644058	1.00329
P07355	ANXA2_HUMAN	Annexin A2 (Annexin II) (Annexin-2) (Calpactin I heavy chain) (Calpactin-1 heavy chain) (Chromobindin-8) (Lipocortin II) (Placental anticoagulant protein IV) (PAP-IV) (Protein I) (p36)	ANXA2 ANX2 ANX2L4 CAL1H LPC2D	-0.831517	1.73059	-1.65358	-1.31243	-0.522297	-0.522297	-0.26948	0.0667967	-0.227801	0.0375552	-0.257251	2.12816	0.92942	1.25108	-0.168902	-0.360324	0.169142	-0.513159	-0.522297	1.06798	1.16823	0.641879	0.493713	1.2594	0.695489	1.45577	-0.168902	-1.59721	-2.05808	-0.172009	-0.669544	-0.831517	-0.176882	-0.259733
Q96S44	PRPK_HUMAN	EKC/KEOPS complex subunit TP53RK (EC 3.6.-.-) (Atypical serine/threonine protein kinase TP53RK) (Nori-2) (TP53-regulating kinase) (EC 2.7.11.1) (p53-related protein kinase)	TP53RK C20orf64 PRPK	-0.350834	-1.49131	-1.64386	-0.512387	-0.506152	0.123993	0.161111	-0.0184882	0.115118	-0.718926	-0.111202	-0.20883	-0.0274682	0.134171	1.31772	1.06477	0.143151	0.61011	-0.186642	0.328124	0.59215	-0.144208	-0.186642	0.0219271	-1.15894	0.888489	2.78214	-0.799036	0.57419	-0.422587	-0.79016	-1.12298	-1.21282	2.75632
Q86VN1	VPS36_HUMAN	Vacuolar protein-sorting-associated protein 36 (ELL-associated protein of 45 kDa) (ESCRT-II complex subunit VPS36)	VPS36 C13orf9 EAP45 CGI-145	-1.04413	-1.24065	-1.64238	0.314123	0.905404	-0.580328	0.63637	0.0379114	1.21984	-0.318862	-0.242304	0.25294	0.256579	-0.974865	-0.761131	0.803211	0.164508	0.613353	0.213635	0.866099	0.118473	-0.479986	-1.12274	1.31418	-1.18202	0.958617	-0.863324	1.77012	2.14403	1.39595	-0.195138	-1.29568	-0.813742	-1.22806
Q9Y3X0	CCDC9_HUMAN	Coiled-coil domain-containing protein 9	CCDC9	-0.33802	-1.68382	-1.64125	0.331434	-0.487553	0.366921	1.68523	0.163821	0.131941	-0.893432	0.58054	1.71272	0.795594	0.318541	-0.722533	0.794158	0.460368	-0.326125	-0.487553	-0.231211	0.0219945	0.872954	0.409645	-0.231211	-0.0940455	1.67234	2.41766	-0.423467	-1.78307	-1.26734	-0.722533	-1.08568	-0.351912	0.0348878
P17252	KPCA_HUMAN	Protein kinase C alpha type (PKC-A) (PKC-alpha) (EC 2.7.11.13)	PRKCA PKCA PRKACA	-1.49075	-0.813513	-1.62993	0.475244	-0.06833	-0.0135371	0.0721265	-0.918872	0.624252	-0.353387	0.115774	-0.289693	1.08552	-1.04765	0.111391	0.729455	0.665606	-0.87968	1.55792	0.0653647	-0.750906	-0.599737	0.380972	0.589185	1.83017	-0.258206	-2.65675	1.4308	1.6958	0.0945219	-0.217367	-0.0551797	-0.543748	1.06312
P62304	RUXE_HUMAN	Small nuclear ribonucleoprotein E (snRNP-E) (Sm protein E) (Sm-E) (SmE)	SNRPE	-0.36959	-1.60472	-1.62837	0.435686	-0.482959	0.388193	-0.710379	0.367264	0.0898529	0.937445	-0.303956	0.447861	0.161999	-0.881433	-1.0319	-1.65842	0.635249	-0.790204	1.21758	1.07437	0.640951	-0.453797	0.125654	1.67702	-0.921346	1.56464	1.25934	-1.22284	2.11202	-0.402481	-0.0891509	0.483661	0.0593659	-1.12661
Q92769	HDAC2_HUMAN	Histone deacetylase 2 (HD2) (EC 3.5.1.98) (Protein deacylase HDAC2) (EC 3.5.1.-)	HDAC2	0.343498	0.719337	-1.62569	1.07528	-1.80592	-0.0230217	-0.642033	-1.21174	0.520546	-0.252666	-0.616287	-0.768486	-0.146103	-0.748596	0.386984	0.355923	2.02615	0.940024	0.293801	1.04237	-0.945328	0.10801	-0.672197	-0.0416583	-0.703511	-0.67892	-2.33396	0.446	0.657222	0.00144656	1.78162	0.371453	0.862151	1.28431
O75694	NU155_HUMAN	Nuclear pore complex protein Nup155 (155 kDa nucleoporin) (Nucleoporin Nup155)	NUP155 KIAA0791	0.581472	-0.822452	-1.62447	-0.135278	-0.221843	0.571462	-0.0565641	-1.10538	0.258645	-0.241649	0.784178	-0.654782	1.27945	0.141285	1.08198	1.83024	-0.375676	-0.65224	-1.09523	0.901797	-0.482047	-0.58629	0.00338579	-0.699827	0.0583161	2.09638	-2.12627	0.92432	1.98788	0.609316	-0.316939	-1.00013	-0.209738	-0.703297
Q96G21	IMP4_HUMAN	U3 small nucleolar ribonucleoprotein protein IMP4 (U3 snoRNP protein IMP4) (Brix domain-containing protein 4)	IMP4 BXDC4	-0.195809	-0.354525	-1.62297	-0.270408	0.0272517	-0.195809	-1.43732	-1.65833	-0.393131	1.00259	0.73504	0.795094	0.0124804	-1.05719	-0.517531	-0.517531	1.51532	1.01143	-0.170071	-0.599033	0.153924	-0.456053	0.340394	2.27073	0.260008	0.153924	2.00477	-1.79584	0.525215	1.02911	-0.74917	-0.684826	1.13519	-0.296929
CXT				-0.94425	-1.51221	-1.61879	-0.435486	0.114797	-0.0730984	0.573232	-0.819298	-0.722192	0.217132	0.353937	-0.201209	2.52832	0.460998	0.682754	-0.307968	-0.479826	0.188034	0.251448	1.14395	0.171407	-0.263672	0.106256	0.733998	0.679923	0.36262	-2.38763	1.82294	1.26326	-1.15184	0.178852	0.75962	-1.19341	-0.482597
Q13451	FKBP5_HUMAN	Peptidyl-prolyl cis-trans isomerase FKBP5 (PPIase FKBP5) (EC 5.2.1.8) (51 kDa FK506-binding protein) (51 kDa FKBP) (FKBP-51) (54 kDa progesterone receptor-associated immunophilin) (Androgen-regulated protein 6) (FF1 antigen) (FK506-binding protein 5) (FKBP-5) (FKBP54) (p54) (HSP90-binding immunophilin) (Rotamase)	FKBP5 AIG6 FKBP51	-0.240275	-1.33317	-1.61824	-0.21614	0.339448	0.215221	-0.167253	0.517173	0.281771	0.436997	0.391209	0.438533	1.44799	-0.100766	0.0969105	0.685507	0.569971	-0.908388	1.50037	0.237405	0.7225	-0.0186348	0.876283	1.52995	1.61616	1.42061	-1.08768	-0.363023	-0.591597	-0.93381	-1.75761	-1.81085	-1.73948	-0.437112
P54578	UBP14_HUMAN	Ubiquitin carboxyl-terminal hydrolase 14 (EC 3.4.19.12) (Deubiquitinating enzyme 14) (Ubiquitin thioesterase 14) (Ubiquitin-specific-processing protease 14)	USP14 TGT	0.775356	-1.17869	-1.6114	0.235894	0.640829	1.26578	1.08444	0.6314	-0.482212	0.307804	0.454365	0.662115	0.81597	-0.166804	-0.512012	0.182758	-1.69849	-0.112471	0.779613	1.50333	1.40244	-0.342584	0.527589	0.22533	-0.513571	1.08284	-2.07525	-1.44348	0.428454	-0.788428	-0.239553	-1.08588	-1.6961	0.940615
Q53H12	AGK_HUMAN	Acylglycerol kinase, mitochondrial (hAGK) (EC 2.7.1.107) (EC 2.7.1.138) (EC 2.7.1.94) (Multiple substrate lipid kinase) (HsMuLK) (MuLK) (Multi-substrate lipid kinase)	AGK MULK	0.270275	-0.940942	-1.60932	-0.171564	-0.218183	0.683281	1.07574	-0.671979	-1.26658	-0.481523	0.167024	2.20425	1.1691	1.5276	-0.11096	-0.313492	0.0263607	-0.533805	1.84684	0.536346	0.332585	0.440883	-0.321434	0.659453	0.95997	0.0674395	-0.829748	-1.04816	0.971173	0.164535	0.0598017	-1.37777	-1.54584	-1.72136
Q6NZY4	ZCHC8_HUMAN	Zinc finger CCHC domain-containing protein 8 (TRAMP-like complex RNA-binding factor ZCCHC8)	ZCCHC8	-0.756075	-1.91287	-1.60807	-0.560197	0.503546	1.58322	0.949978	1.22736	0.606372	0.148661	-0.576129	0.375013	-1.42315	1.10408	-1.11597	0.349306	-1.29987	-0.806756	0.940557	1.58322	0.33358	0.0253811	-0.987433	1.1205	-0.560197	1.04244	-0.601835	-0.34477	1.53556	-0.745117	-0.833194	0.0665346	-0.159538	0.795879
Q9UQ35	SRRM2_HUMAN	Serine/arginine repetitive matrix protein 2 (300 kDa nuclear matrix antigen) (Serine/arginine-rich splicing factor-related nuclear matrix protein of 300 kDa) (SR-related nuclear matrix protein of 300 kDa) (Ser/Arg-related nuclear matrix protein of 300 kDa) (Splicing coactivator subunit SRm300) (Tax-responsive enhancer element-binding protein 803) (TaxREB803)	SRRM2 KIAA0324 SRL300 SRM300 HSPC075	-0.322264	-1.51719	-1.60798	0.175117	1.19997	1.06489	0.52535	-1.13929	0.0258239	-0.305939	0.467427	0.244028	0.799356	-0.341993	-0.215759	0.0492029	-0.247224	0.662353	-0.0417155	1.41298	-0.0545952	-0.42131	-1.25742	0.251821	-0.798326	1.19182	1.0571	0.373911	2.48872	-0.10301	-0.423573	-2.36923	-1.3278	0.504748
Q9UPN3	MACF1_HUMAN	Microtubule-actin cross-linking factor 1, isoforms 1/2/3/4/5 (620 kDa actin-binding protein) (ABP620) (Actin cross-linking family protein 7) (Macrophin-1) (Trabeculin-alpha)	MACF1 ABP620 ACF7 KIAA0465 KIAA0754 KIAA1251	-1.15259	-1.33444	-1.60222	-1.16744	1.14498	1.15722	1.64755	0.276455	0.153562	-0.898478	1.28486	0.721834	0.114674	0.715285	-0.468915	-0.0422733	-0.239221	0.784042	0.414093	0.317924	0.741574	0.118719	0.498023	0.949143	-0.360557	1.79113	-2.02161	0.433327	-1.25844	0.369479	-1.11587	-0.939269	-1.26451	0.231965
P55036	PSMD4_HUMAN	26S proteasome non-ATPase regulatory subunit 4 (26S proteasome regulatory subunit RPN10) (26S proteasome regulatory subunit S5A) (Antisecretory factor 1) (AF) (ASF) (Multiubiquitin chain-binding protein)	PSMD4 MCB1	0.00472763	-1.11291	-1.60103	0.904429	0.178025	-0.356936	1.012	-0.714353	-0.098246	-0.500256	-0.036713	-0.0392245	0.20992	-0.321668	-0.663345	1.16506	0.0198431	0.70182	1.5418	0.0461682	0.543075	-0.378064	0.43797	0.0712838	-0.0626625	1.37962	2.24503	-2.00075	2.01042	-1.09242	-1.02124	-0.360703	-1.4945	-0.616182
P46199	IF2M_HUMAN	Translation initiation factor IF-2, mitochondrial (IF-2(Mt)) (IF-2Mt) (IF2(mt))	MTIF2	-2.328	0.814244	-1.59884	-0.316787	1.30183	1.39213	-0.961543	0.320514	0.362771	0.901912	-0.648527	-0.224143	1.69947	-0.45841	-0.395702	-0.133848	0.745382	-0.674571	0.71492	0.597537	-0.428595	-0.249703	-0.350555	-0.774939	1.19634	0.827374	1.46436	-0.630468	1.36778	-1.61748	0.0106229	-1.17223	-0.0149076	-0.737928
Q92783	STAM1_HUMAN	Signal transducing adapter molecule 1 (STAM-1)	STAM STAM1	-0.864599	-1.50503	-1.59437	-0.533061	0.850034	0.21333	1.01295	0.056135	-0.421513	0.0662068	0.0643932	1.00456	0.093904	1.2232	-1.15875	-0.635609	-0.218319	0.339402	0.0588081	0.868651	0.639036	0.364582	1.26892	1.21493	0.0145892	2.30968	1.65615	-0.361938	-0.856615	-0.400869	-1.00981	-1.24253	-1.77566	-0.74079
Q16740	CLPP_HUMAN	ATP-dependent Clp protease proteolytic subunit, mitochondrial (EC 3.4.21.92) (Endopeptidase Clp)	CLPP	1.06404	-1.53456	-1.59404	1.06348	0.983407	-0.650147	-0.29404	-0.719703	-0.631939	0.580297	0.216053	-0.691766	0.908173	-0.644925	-1.21981	-0.051871	-0.650677	-0.0984643	-0.15852	1.06665	1.22454	-0.167491	1.23572	0.171832	0.240916	1.06923	1.86782	-1.49294	0.551536	-1.58254	0.270678	-0.444652	-1.38696	1.50065
Q5KSL6	DGKK_HUMAN	Diacylglycerol kinase kappa (DAG kinase kappa) (DGK-kappa) (EC 2.7.1.107) (142 kDa diacylglycerol kinase) (Diglyceride kinase kappa)	DGKK	1.7649	0.721362	-1.58256	1.55599	-0.0888358	-0.0499463	0.557359	-0.60771	-0.937923	-0.512603	-1.1583	1.75193	-1.05947	-0.750372	0.00838793	0.131538	0.248259	2.17419	-2.10461	0.183391	0.0580437	-0.120283	0.053759	0.935254	-1.51123	0.272036	-0.853662	-0.484212	1.09234	0.0580437	0.669509	-0.542547	0.260148	-0.132172
Q9BRR6	ADPGK_HUMAN	ADP-dependent glucokinase (ADP-GK) (ADPGK) (EC 2.7.1.147) (RbBP-35)	ADPGK PSEC0260	-1.08593	1.1185	-1.58248	-0.268293	0.303161	-0.965142	0.937663	0.427451	-0.270595	0.241919	0.18237	1.46074	1.12319	0.0254651	-0.119607	0.313227	0.0718481	1.46334	-1.096	0.524611	0.195536	-0.484747	-0.371254	0.987643	-0.453825	0.149153	-2.20325	1.63186	-2.27822	0.195536	-0.240397	-0.169936	-1.13411	1.37057
Q32MZ4	LRRF1_HUMAN	Leucine-rich repeat flightless-interacting protein 1 (LRR FLII-interacting protein 1) (GC-binding factor 2) (TAR RNA-interacting protein)	LRRFIP1 GCF2 TRIP	-0.863888	-0.110184	-1.58166	-0.909993	0.010663	1.05694	0.787049	-0.842111	1.42267	-0.0846945	0.541754	-0.580851	1.61949	0.269005	-0.520428	-0.472725	-0.981447	-0.488412	2.25905	-0.0465804	1.57305	-0.141858	0.500411	0.764367	-0.206167	1.81957	-0.580851	-0.975194	0.0832234	-1.23154	-1.85611	-0.54905	0.247568	0.0689325
P43897	EFTS_HUMAN	Elongation factor Ts, mitochondrial (EF-Ts) (EF-TsMt)	TSFM	-0.348576	-0.374566	-1.58148	0.791107	1.07223	1.0419	1.63088	0.244788	-0.0410239	-0.0424201	1.63535	0.435465	1.27187	-0.438892	0.00229326	-1.19326	-1.46597	-0.0673947	1.44909	-2.10725	-0.186024	-0.501328	-0.0583507	0.179894	0.0293819	1.10953	0.686704	-1.12828	0.891006	-0.345237	-0.859718	-0.391893	-1.86557	0.525752
Q8IXI1	MIRO2_HUMAN	Mitochondrial Rho GTPase 2 (MIRO-2) (hMiro-2) (EC 3.6.5.-) (Ras homolog gene family member T2)	RHOT2 ARHT2 C16orf39	-1.65428	1.29662	-1.56767	0.411537	0.567003	0.639965	1.45125	-0.221058	-0.211255	-0.509171	-0.154507	0.307584	0.499224	-0.0895287	0.891277	-0.381499	0.6057	-0.377641	-0.0815454	-0.55985	-0.828601	-0.296218	-0.454461	-0.867911	-1.47372	-0.534224	-2.11637	1.85599	2.50975	-0.102055	0.70482	0.218408	0.768546	-0.246112
P78316	NOP14_HUMAN	Nucleolar protein 14 (Nucleolar complex protein 14)	NOP14 C4orf9 NOL14 RES4-25	-1.39954	-0.485291	-1.55814	1.03359	1.01728	1.08247	1.5323	0.118863	0.454027	-0.581395	1.3549	0.455698	1.0801	1.5478	0.308616	0.233404	0.677002	-0.85788	-0.181099	-0.674158	-0.423772	-1.01809	0.63955	-0.545461	-0.891472	0.439276	-2.1784	1.26465	1.05426	-1.06977	-0.0590883	-1.28756	-0.568475	-0.514211
P14923	PLAK_HUMAN	Junction plakoglobin (Catenin gamma) (Desmoplakin III) (Desmoplakin-3)	JUP CTNNG DP3	-0.514338	-1.56186	-1.5557	0.23798	-0.320995	-0.479709	1.15879	-1.2074	-0.168051	-0.103271	-1.16651	-0.168051	0.0941468	-0.5249	0.316751	1.7423	-0.0849395	0.202727	1.73941	0.238836	-0.144165	-0.120193	-0.358509	1.41044	-0.890123	1.00509	-0.733653	0.0714642	2.75647	0.287334	1.13053	-1.17806	-0.904224	-0.207621
P27816	MAP4_HUMAN	Microtubule-associated protein 4 (MAP-4)	MAP4	-1.15213	-0.990456	-1.55289	-1.75095	0.88625	-0.547968	0.0216362	1.14489	0.062387	-0.320715	-0.616816	-0.0760839	-0.271201	-0.259884	-0.207593	-0.29346	-0.0406094	-0.602235	-0.408723	-0.0211597	0.659654	-0.102855	0.962061	0.627874	-0.92478	1.73481	3.13118	-0.30429	-0.142466	1.04162	-0.799381	-0.251687	-0.378716	1.74471
Q9NXR1	NDE1_HUMAN	Nuclear distribution protein nudE homolog 1 (NudE)	NDE1 NUDE	1.13944	-1.99812	-1.54997	-0.813904	0.608695	0.31263	0.922025	-0.235261	-0.243393	-0.477781	-0.535847	-0.543068	1.2624	-0.379922	0.225977	0.319851	-1.15003	0.139155	-1.5468	0.568979	0.419967	-0.405451	0.810885	0.489547	-0.65648	2.25375	1.43551	-1.41682	0.151919	-0.294828	1.10695	-0.734426	-0.694772	1.50918
P54577	SYYC_HUMAN	Tyrosine--tRNA ligase, cytoplasmic (EC 6.1.1.1) (Tyrosyl-tRNA synthetase) (TyrRS) [Cleaved into: Tyrosine--tRNA ligase, cytoplasmic, N-terminally processed]	YARS1 YARS	-0.827234	-1.52484	-1.54801	-1.50608	1.27292	0.559323	0.660707	1.41886	-0.0140178	-0.156584	0.248665	0.794742	0.0517102	0.82796	-0.425345	-0.385234	-0.256318	-0.0180155	0.863689	1.01128	0.98065	1.0111	1.30831	1.08416	0.879151	1.22999	-0.605185	-0.215093	-0.999912	-0.240873	-1.4808	-1.66535	-1.33265	-1.00168
Q13363	CTBP1_HUMAN	C-terminal-binding protein 1 (CtBP1) (EC 1.1.1.-)	CTBP1 CTBP	1.30525	-2.1005	-1.54689	0.266828	-0.35407	-0.293919	1.34327	0.0276173	0.100169	-0.593615	-1.05721	-0.544891	0.338234	0.470335	-0.0616145	1.19947	-0.432952	0.0169064	-0.125913	0.226692	1.30936	-0.964927	-0.677637	0.519148	-2.09136	1.30757	-0.293919	0.923607	1.23616	-0.495432	2.08513	-0.849791	-0.504358	0.313242
Q6P1N9	TATD1_HUMAN	Deoxyribonuclease TATDN1 (EC 3.1.21.-) (Hepatocarcinoma high expression protein)	TATDN1 CDA11	0.352744	0.168939	-1.54608	0.22901	-0.520331	0.559525	1.07744	-0.300509	-1.41638	-1.45582	-0.382477	-0.497355	0.391476	-0.228302	-0.887941	1.75426	1.19779	0.692338	-0.0837936	-0.382477	1.01727	-0.727734	0.973086	-0.221647	0.475717	1.40839	0.21489	-1.76102	0.920994	-1.12487	2.16782	-0.0378423	-0.763838	-1.26327
P33121	ACSL1_HUMAN	Long-chain-fatty-acid--CoA ligase 1 (EC 6.2.1.3) (Acyl-CoA synthetase 1) (ACS1) (Arachidonate--CoA ligase) (EC 6.2.1.15) (Long-chain acyl-CoA synthetase 1) (LACS 1) (Long-chain acyl-CoA synthetase 2) (LACS 2) (Long-chain fatty acid-CoA ligase 2) (Palmitoyl-CoA ligase 1) (Palmitoyl-CoA ligase 2) (Phytanate--CoA ligase) (EC 6.2.1.24)	ACSL1 FACL1 FACL2 LACS LACS1 LACS2	-1.17645	-0.518394	-1.54583	-0.0542694	1.11359	1.17676	1.82679	-1.08275	0.713488	1.23806	0.452898	0.163353	0.372917	0.0534247	-1.2949	-0.615786	-0.623253	-0.118886	0.579244	-0.405208	0.376507	-0.524534	0.168617	0.429208	-1.39147	1.7532	-1.70816	2.08751	0.913183	-0.221195	-0.942182	-0.223584	-0.140425	-0.831462
P35579	MYH9_HUMAN	Myosin-9 (Cellular myosin heavy chain, type A) (Myosin heavy chain 9) (Myosin heavy chain, non-muscle IIa) (Non-muscle myosin heavy chain A) (NMMHC-A) (Non-muscle myosin heavy chain IIa) (NMMHC II-a) (NMMHC-IIA)	MYH9	-1.82315	-0.417066	-1.54476	-1.45532	0.603868	1.13853	0.903018	1.49633	0.282941	-0.250599	-0.0258345	-0.415981	-0.467535	-0.221852	-0.792674	-0.66899	-1.01293	-1.41407	1.07712	0.641841	1.5493	1.24053	0.479099	0.185947	-0.151048	0.417775	-2.01758	1.83615	-0.127092	0.897162	-0.381045	0.296828	-0.17181	0.312901
Q9HB90	RRAGC_HUMAN	Ras-related GTP-binding protein C (Rag C) (RagC) (EC 3.6.5.-) (GTPase-interacting protein 2) (TIB929)	RRAGC	-1.06212	-0.433517	-1.54387	-1.26989	0.0433517	1.01876	0.515735	-1.26044	-0.758654	0.449601	-0.130055	-1.30055	0.610213	-1.2132	-1.2572	-0.0650275	-1.00535	0.185065	0.130055	2.77451	1.24321	0.477944	0.498544	0.433517	0.666899	0.921988	-0.997089	0.455193	1.92345	0.0150052	0.650275		-0.485725	-0.230636
Q71UI9	H2AV_HUMAN	Histone H2A.V (H2A.F/Z) (H2A.Z variant histone 2)	H2AZ2 H2AFV H2AV	-0.150691	-1.58348	-1.53988	-0.116861	1.44546	0.0969516	0.625869	1.91743	-0.280756	-0.256534	0.195801	1.63067	1.14184	0.500985	-1.02889	-0.0601663	-1.38049	-0.56217	-1.20057	-0.526318	0.855918	-1.1488	1.26441	1.16244	-1.1488	1.2585	0.333149	-1.62614	-0.384704	-0.0462031	0.330027	-0.00189741	-0.386347	0.670235
P33527	MRP1_HUMAN	Multidrug resistance-associated protein 1 (EC 7.6.2.2) (ATP-binding cassette sub-family C member 1) (Glutathione-S-conjugate-translocating ATPase ABCC1) (EC 7.6.2.3) (Leukotriene C(4) transporter) (LTC4 transporter)	ABCC1 MRP MRP1	-0.847315	-0.659568	-1.5312	0.445285	0.487774	-0.15891	1.86163	-0.338906	0.251352	-1.18711	-0.0128846	-0.475298	-0.955057	0.677342	-0.475298	1.15879	-1.1231	0.157215	0.870221	-0.402285	0.701348	-0.642981	0.077512	1.90283	0.181221	1.08544	-2.27628	1.38826	0.277244	-0.378916	0.188769	-1.01768	1.64558	-0.875037
O14776	TCRG1_HUMAN	Transcription elongation regulator 1 (TATA box-binding protein-associated factor 2S) (Transcription factor CA150)	TCERG1 CA150 TAF2S	0.509495	-0.924088	-1.52918	-0.979688	0.993503	-0.186553	1.28626	0.476182	1.17789	-0.0789749	-0.0528747	0.988893	-0.435861	0.0683116	-0.504615	-0.347889	-1.07599	-0.124294	-0.619854	0.845996	1.00301	-0.322564	1.7633	0.878263	-0.0166614	2.07934	-0.398594	-1.05316	1.20695	-1.44421	-1.25137	-1.81835	-0.537829	0.425198
Q9Y508	RN114_HUMAN	E3 ubiquitin-protein ligase RNF114 (EC 2.3.2.27) (RING finger protein 114) (RING-type E3 ubiquitin transferase RNF114) (Zinc finger protein 228) (Zinc finger protein 313)	RNF114 ZNF228 ZNF313	-0.0276733	-1.20612	-1.5244	-0.342613	0.172615	0.927192	0.658983	0.448971	-0.0253443	-0.225801	-0.938288	-0.756631	-0.770093	-0.222073	-0.493461	0.794442	-0.323973	0.748456	1.07391	2.39209	1.87805	0.955983	0.810745	0.405509	1.60466	0.908761	0.0212344	-0.684434	-0.927913	-0.859566	-0.987196	-1.4786	-1.2361	-0.771336
Q92733	PRCC_HUMAN	Proline-rich protein PRCC (Papillary renal cell carcinoma translocation-associated gene protein)	PRCC TPRC	-1.25243	0.831482	-1.5201	0.662801	-1.27209	0.182718	-0.974374	1.03197	1.22467	-0.653359	-1.68494	1.0674	-0.829917	-0.910171	-0.30877	-0.387408	-1.05463	1.17642	-1.35072	0.182718	1.09617	-0.733613	0.988758	1.00842	0.566496	0.662801	0.556249	-0.918215	1.78635	0.518344	1.16569	-0.0335368	0.0849745	-0.910171
Q9UHX1	PUF60_HUMAN	Poly(U)-binding-splicing factor PUF60 (60 kDa poly(U)-binding-splicing factor) (FUSE-binding protein-interacting repressor) (FBP-interacting repressor) (Ro-binding protein 1) (RoBP1) (Siah-binding protein 1) (Siah-BP1)	PUF60 FIR ROBPI SIAHBP1	-0.999918	0.519164	-1.51781	1.52948	-0.634313	1.37584	0.355147	-1.61295	0.782238	0.93416	0.76335	0.184588	-0.914332	0.330682	-0.255217	0.247996	0.0805917	1.08911	0.150861	1.84263	0.428543	-1.36286	-0.34021	0.459804	-1.072	0.493784	-2.12372	0.10769	0.792805	-0.830063	-0.471073	-1.60971	0.474756	0.80096
Q9UHV9	PFD2_HUMAN	Prefoldin subunit 2	PFDN2 PFD2 HSPC231	0.670765	-1.21824	-1.51313	-0.316038	-0.0649127	0.348906	0.639561	-0.0875253	-0.518325	-0.609469	0.085799	0.259501	2.45987	-0.360183	-0.234783	-0.542592	-0.292668	-0.204378	0.500895	0.94409	0.610997	-0.396537	0.945367	1.59036	-0.136863	1.0888	1.38601	-2.18254	0.95896	-1.1418	-0.817194	-1.1531	-1.42484	0.725253
Q86U44	MTA70_HUMAN	N6-adenosine-methyltransferase catalytic subunit (EC 2.1.1.348) (Methyltransferase-like protein 3) (hMETTL3) (N6-adenosine-methyltransferase 70 kDa subunit) (MT-A70)	METTL3 MTA70	0.173682	-0.570468	-1.51205	1.12403	0.725794	0.677784	1.19085	-0.837845	-0.2344	0.133984	0.029653	0.245697	0.364793	-1.0808	-0.702495	-0.546463	-0.862141	0.528789	-0.498454	-0.498454	1.56743	-1.76108	0.773803	-1.67469	-1.0808	0.583455	0.929835	0.125672	0.46805	0.480198	2.57417	-1.53066	0.686711	0.00643122
Q93009	UBP7_HUMAN	Ubiquitin carboxyl-terminal hydrolase 7 (EC 3.4.19.12) (Deubiquitinating enzyme 7) (Herpesvirus-associated ubiquitin-specific protease) (Ubiquitin thioesterase 7) (Ubiquitin-specific-processing protease 7)	USP7 HAUSP	0.209771	-0.0724289	-1.50952	1.07965	-0.589094	-0.0752369	0.0876175	-1.91971	-0.215635	0.0817991	0.375441	0.197136	1.09128	-0.881137	0.500396	0.775576	0.270895	0.893458	0.548131	1.37227	0.442537	0.297078	-0.110336	0.240659	0.131255	0.000342256	-3.3774	0.809272	2.00476	-0.761861	-0.169304	-0.419212	-0.293484	-1.01496
Q96RP9	EFGM_HUMAN	Elongation factor G, mitochondrial (EF-Gmt) (Elongation factor G 1, mitochondrial) (mEF-G 1) (Elongation factor G1) (hEFG1)	GFM1 EFG EFG1 GFM	0.568754	-1.22181	-1.50918	0.566299	1.49772	1.05334	1.62749	-0.113023	-0.176589	-0.339464	0.976195	1.46838	2.03883	0.484566	-1.14901	-0.454735	0.144235	-0.807084	0.0819993	0.285176	-0.0366498	-0.0728268	0.668713	0.556803	0.252766	1.19873	-0.323268	-1.29243	-0.137141	-0.766888	-0.869781	-1.66945	-0.915615	-1.61504
Q99714	HCD2_HUMAN	3-hydroxyacyl-CoA dehydrogenase type-2 (EC 1.1.1.35) (17-beta-estradiol 17-dehydrogenase) (EC 1.1.1.62) (2-methyl-3-hydroxybutyryl-CoA dehydrogenase) (MHBD) (3-alpha-(17-beta)-hydroxysteroid dehydrogenase (NAD(+))) (EC 1.1.1.239) (3-hydroxy-2-methylbutyryl-CoA dehydrogenase) (EC 1.1.1.178) (3-hydroxyacyl-CoA dehydrogenase type II) (3alpha(or 20beta)-hydroxysteroid dehydrogenase) (EC 1.1.1.53) (7-…	HSD17B10 ERAB HADH2 MRPP2 SCHAD SDR5C1 XH98G2	-1.11725	-0.910438	-1.50822	0.069532	0.641694	1.17021	1.6193	-0.944558	0.340877	0.392718	0.583201	-0.498904	0.418165	-0.56666	-0.609621	-0.0518565	-0.284191	0.946204	0.203002	-1.80244	-0.099695	-1.08579	0.462039	1.43761	-1.94847	0.620474	1.94523	-0.895815	1.61548	0.0351777	0.0525938	-0.950129	0.771888	-0.0513444
P27338	AOFB_HUMAN	Amine oxidase [flavin-containing] B (EC 1.4.3.21) (EC 1.4.3.4) (Monoamine oxidase type B) (MAO-B)	MAOB	-1.26577	-0.166928	-1.50801	-1.44451	-0.887041	-0.310951	-0.496533	-0.380115	-0.177596	0.56786	0.174459	-1.51114	1.65191	0.675206	1.18262	-0.620333	-0.658308	-1.3296	0.638532	0.0624412	0.357703	-0.19566	0.825228	0.862567	1.65493	1.09703	-1.74584	0.77722	1.01841	-0.188101	1.95607	0.206464	-0.513164	-0.309054
Q8N5M4	TTC9C_HUMAN	Tetratricopeptide repeat protein 9C (TPR repeat protein 9C)	TTC9C	0.281023	-0.384242	-1.50726	0.0320867	-0.935926	1.28935	-0.0973478	0.739354	0.577727	-0.46716	-1.07037	-0.210392	1.19237	0.512843	0.464145	-0.191848	-1.38707	-1.58584	0.642631	0.559183	1.83955	0.522089	-0.690218	0.593953	0.605296	-0.707539	2.15397	-2.21083	1.30794	0.0459547	-0.430602	-0.437556	-0.67518	-0.370085
Q9Y2S7	PDIP2_HUMAN	Polymerase delta-interacting protein 2 (38 kDa DNA polymerase delta interaction protein) (p38)	POLDIP2 PDIP38 POLD4 HSPC017	0.736506	0.229343	-1.5068	1.17104	0.953862	0.428585	-1.03466	-0.372245	-0.391028	1.19922	0.156891	-0.581214	1.00191	-0.84439	-0.848381	1.24367	-0.181977	-1.19674	0.238399	-1.05668	1.69956	0.712985	1.10782	-1.01593	-1.46452	0.438154	-2.68685	0.70028	0.283121	-0.484996	0.591602	0.193117	-0.104461	0.684797
Q96ST3	SIN3A_HUMAN	Paired amphipathic helix protein Sin3a (Histone deacetylase complex subunit Sin3a) (Transcriptional corepressor Sin3a)	SIN3A	-2.22169	-0.869603	-1.4992	0.578761	-0.193561	-0.862704	-1.39012	0.627847	-0.214256	0.267886	0.723925	0.889486	-1.11742	-0.5393	0.130664	2.36574	0.960538	0.16426	-0.49709	-0.800619	-0.375681	0.933268	-0.0348977	-0.0417961	-1.07924	0.0333654	-0.241849	1.15162	-0.959255	0.933268	0.454888	0.261733	0.355149	2.10587
Q9UNH7	SNX6_HUMAN	Sorting nexin-6 (TRAF4-associated factor 2) [Cleaved into: Sorting nexin-6, N-terminally processed]	SNX6	-0.626694	-0.569614	-1.49664	-0.662724	0.337336	1.5576	0.49762	0.906997	-0.643184	-0.05089	0.410907	0.806667	1.15672	0.147109	-1.82412	-1.95731	-1.81772	-2.00234	0.805398	1.3965	0.598404	0.128379	0.369048	0.800324	1.3021	0.48781	0.45784	-0.685044	0.997077	-0.473644	-0.100283	-0.535365	0.206865	0.074866
Q15942	ZYX_HUMAN	Zyxin (Zyxin-2)	ZYX	-1.43855	-1.22677	-1.49323	-1.25539	0.696703	0.857965	1.41955	1.06601	-0.16789	-0.536382	0.885165	0.0283436	0.680336	0.899804	-0.838193	-0.925623	-0.46843	-0.700754	0.984253	1.47775	1.26069	0.814404	1.76724	0.0205719	0.137634	1.20743	-0.439897	0.115774	-0.312323	-0.63372	-1.50461	-0.292236	-1.47211	-0.613518
Q9BY43	CHM4A_HUMAN	Charged multivesicular body protein 4a (Chromatin-modifying protein 4a) (CHMP4a) (SNF7 homolog associated with Alix-2) (SNF7-1) (hSnf-1) (Vacuolar protein sorting-associated protein 32-1) (Vps32-1) (hVps32-1)	CHMP4A C14orf123 SHAX2 CDA04 HSPC134	-0.0208752	-1.51319	-1.47902	0.707649	0.811725	0.161114	0.109471	-0.70804	0.288506	-0.661515	-1.01727	0.0610199	-1.15335	0.548134	-0.0936709	0.215711	0.00312773	0.813991	-0.562293	1.06651	0.48167	-0.980543	0.261208	0.743479	-0.0035187	0.541488	2.33133	-1.92721	2.32938	0.069592	-0.0163255	-0.789779	-1.52555	0.907041
Q9NX62	IMPA3_HUMAN	Golgi-resident adenosine 3',5'-bisphosphate 3'-phosphatase (Golgi-resident PAP phosphatase) (gPAPP) (EC 3.1.3.7) (3'(2'), 5'-bisphosphate nucleotidase 2) (Inositol monophosphatase domain-containing protein 1) (Myo-inositol monophosphatase A3) (Phosphoadenosine phosphate 3'-nucleotidase)	BPNT2 IMPA3 IMPAD1	-0.573031	-0.275255	-1.47878	-0.0604859	1.40505	-0.892076	0.258629	0.276358	0.256487	-0.273229	0.171409	-0.190176	-0.751902	-0.964646	-0.190176	1.87298	-0.432787	2.47471	-1.2962	-1.93429	0.471373	1.57055	1.23489	0.958387	-0.361872	1.1096	-0.977155	0.469184	-1.0001	-0.840545	0.213948	-0.253985	0.1168	-0.113672
P67870	CSK2B_HUMAN	Casein kinase II subunit beta (CK II beta) (Phosvitin) (Protein G5a)	CSNK2B CK2N G5A	0.683677	-0.865929	-1.47769	0.236098	-0.411204	0.25877	0.682061	-1.0196	0.237338	-0.142499	-1.45018	-1.01502	0.157953	-0.771698	0.694859	0.792699	-0.149236	1.22234	0.0174304	-0.279818	0.44628	-0.574989	0.0910436	-0.426113	-1.08293	1.30318	2.82964	-1.38961	2.43358	-0.646397	0.0369985	0.195407	-0.597893	-0.0185455
Q15257	PTPA_HUMAN	Serine/threonine-protein phosphatase 2A activator (EC 5.2.1.8) (PP2A, subunit B', PR53 isoform) (Phosphotyrosyl phosphatase activator) (PTPA) (Serine/threonine-protein phosphatase 2A regulatory subunit 4) (Serine/threonine-protein phosphatase 2A regulatory subunit B')	PTPA PPP2R4	1.39041	-1.83794	-1.47386	-0.311439	-0.599151	-0.0736057	0.19712	-0.583881	-0.524073	1.15067	0.66466	0.476965	0.124469	-0.429497	-0.711767	0.064037	0.0699802	-1.10152	2.30386	0.977484	0.723841	0.841899	-1.09967	-0.161197	-0.629288	0.351504	-0.0360668	-0.84941	2.71267	-1.14693	0.577069	-0.561612	-0.0753222	-0.420416
Q9NVT9	ARMC1_HUMAN	Armadillo repeat-containing protein 1	ARMC1 ARCP	2.2318	-0.589062	-1.46865	-0.419948	-0.255013	0.710018	0.931474	-0.45058	-0.819184	0.810747	0.546705	0.769404	0.808945	-0.394721	-0.98992	-0.626178	-1.67767	-0.353278	0.0567665	1.62309	0.839577	-0.283004	0.220079	-1.65802	-0.578515	1.31167	0.427932	-1.11612	2.03243	0.248556	0.0196499	-0.551945	-1.02178	-0.335259
O75438	NDUB1_HUMAN	NADH dehydrogenase [ubiquinone] 1 beta subcomplex subunit 1 (Complex I-MNLL) (CI-MNLL) (NADH-ubiquinone oxidoreductase MNLL subunit)	NDUFB1	0.0330679	-0.132272	-1.46347	-0.0545256	0.0372014	0.297611	1.15844	0.242094	-1.48806	0.310952	-1.62446	0.764695	-0.0386353	0.0778937	0.351347	-0.777096	-0.721919	-0.472971	0.591089	-0.53322	0.0408163	-0.229319	-1.08297	-0.942435	-2.21561	1.15314	0.34308	2.21968	0.851223	1.48684	0.748161	1.19458	-1.15096	1.02602
P63313	TYB10_HUMAN	Thymosin beta-10	TMSB10 PTMB10 THYB10	1.11055	-1.92205	-1.4585	0.407752	0.348966	-0.437037	-0.0674504	-0.62535	-0.144003	0.121396	-0.24626	0.503114	1.14339	0.486746	0.858723	0.304705	0.395409	1.65439	1.62946	-0.546925	0.966885	-0.750013	0.805305	0.757993	-0.961077	1.56428	0.722889	-1.15741	0.0806645	-0.310606	-0.972741	-1.61528	-1.7609	-0.887019
Q13057	COASY_HUMAN	Bifunctional coenzyme A synthase (CoA synthase) (NBP) (POV-2) [Includes: Phosphopantetheine adenylyltransferase (EC 2.7.7.3) (Dephospho-CoA pyrophosphorylase) (Pantetheine-phosphate adenylyltransferase) (PPAT); Dephospho-CoA kinase (DPCK) (EC 2.7.1.24) (Dephosphocoenzyme A kinase) (DPCOAK)]	COASY PSEC0106	-0.545308	-0.251645	-1.45777	0.518569	0.799988	1.04206	0.930195	-0.156921	-0.99374	0.00403555	0.684904	-0.815161	-0.302046	0.452603	-0.803256	0.672998	-0.73742	-0.199139	0.462672	-0.973898	-0.220248	0.022506	1.08571	2.13338	-1.01975	1.31544	-1.56916	0.351556	-0.750613	-0.0329053	-0.196087	-1.08501	-1.06989	2.70336
O00743	PPP6_HUMAN	Serine/threonine-protein phosphatase 6 catalytic subunit (PP6C) (EC 3.1.3.16) [Cleaved into: Serine/threonine-protein phosphatase 6 catalytic subunit, N-terminally processed]	PPP6C PPP6	0.727328	-0.278072	-1.45605	-0.739851	0.345581	0.85029	1.75581	-0.789434	-0.159932	0.775175	0.0112515	0.854309	0.87434	0.494206	0.0425949	0.15511	-0.183423	0.279348	-0.0900118	1.09863	-1.08142	-0.436846	0.495065	1.00701	-1.68743	0.681519	-3.0162	-0.167165	0.0755082	-0.761888	-0.484617	-1.39116	0.764156	1.43628
Q9GZT8	NIF3L_HUMAN	NIF3-like protein 1 (Amyotrophic lateral sclerosis 2 chromosomal region candidate gene 1 protein)	NIF3L1 ALS2CR1 MDS015 My018	0.724368	-0.275972	-1.45419	-0.198192	0.15053	0.856196	0.0742733	0.645787	-1.23754	-0.397558	-0.400045	1.49595	1.76223	-0.929198	-0.725737	-1.33059	-0.178256	-1.60704	1.82552	-0.361272	-0.683314	0.240411	0.390922	1.40289	1.729	0.260347	-1.26468	-0.0859845	-0.291229	0.632496	-0.0588435	-1.10571	-0.929198	1.32363
Q9Y3B2	EXOS1_HUMAN	Exosome complex component CSL4 (Exosome component 1)	EXOSC1 CSL4 CGI-108	-1.21652	-1.0107	-1.45398	-0.0780627	0.964365	0.580435	0.760512	-0.635756	0.572519	-0.232751	-0.591145	2.16761	0.0644137	-0.692746	0.0263093	0.295456	-0.322308	1.06582	0.129218	-0.183467	-0.297883	-0.375228	-0.337831	1.12664	-1.97096	1.2083	0.228169	-0.0488935	1.98581	0.434852	-0.448656	-2.25352	-0.525846	1.06582
Q9HD20	AT131_HUMAN	Endoplasmic reticulum transmembrane helix translocase (EC 7.4.2.-) (Endoplasmic reticulum P5A-ATPase)	ATP13A1 ATP13A KIAA1825 CGI-152	0.0375911	1.74325	-1.45046	0.28861	-1.46118	-1.0612	0.679271	-0.841367	0.635262	-0.236472	-0.137113	-1.13017	-0.198666	-0.370893	1.04903	0.469753	-0.450706	1.22116	0.0605784	-1.37383	1.12454	0.666669	-0.693406	-0.693406	-0.832966	1.07413	1.33867	0.230685	1.65382	0.259205	-0.371584	1.35706	-0.580926	-2.00495
P78344	IF4G2_HUMAN	Eukaryotic translation initiation factor 4 gamma 2 (eIF-4-gamma 2) (eIF-4G 2) (eIF4G 2) (Death-associated protein 5) (DAP-5) (p97)	EIF4G2 DAP5 OK/SW-cl.75	0.613765	-0.958901	-1.44874	-0.285471	0.821415	1.9981	1.105	0.618789	0.476941	-0.212767	0.103494	-0.297319	0.214371	-0.80349	-0.200738	0.211343	1.11409	-0.149151	0.0053025	1.75825	1.69572	-0.594465	-0.822078	-0.268345	-0.721698	0.477924	-1.95369	-0.414826	0.432484	-0.0809905	0.245146	-1.31786	-2.2803	0.918694
P12931	SRC_HUMAN	Proto-oncogene tyrosine-protein kinase Src (EC 2.7.10.2) (Proto-oncogene c-Src) (pp60c-src) (p60-Src)	SRC SRC1	-1.61301	-0.351923	-1.44726	0.315627	-0.211171	0.589271	0.64665	-0.785218	1.13664	-0.311778	1.50345	0.185496	1.80523	-0.623556	-0.35761	-0.105962	-0.0307929	-0.946881	0.95608	0.14853	-1.37413	0.408006	1.31862	0.660358	1.63202	0.608159	-2.11773	-0.105962	1.44726	-0.0153964	-1.14383	-0.491254	-0.842955	-0.484988
Q9Y241	HIG1A_HUMAN	HIG1 domain family member 1A, mitochondrial (Hypoxia-inducible gene 1 protein) (RCF1 homolog A) (RCF1a)	HIGD1A HIG1 HSPC010	-1.41096	-1.39351	-1.44648	0.250694	0.858491	1.2731	2.08616	-0.0761695	0.0729101	0.319838	0.710104	1.46513	0.942135	0.835276	-0.865423	-0.590469	-0.912185	-0.780182	0.317313	0.234391	-1.69163	-0.139028	0.282398	-0.018741	0.696988	0.420411	-1.76884	1.49132	0.382696	0.960992	-0.0536557	-0.603562	-1.05676	-0.792754
Q9Y289	SC5A6_HUMAN	Sodium-dependent multivitamin transporter (Na(+)-dependent multivitamin transporter) (Solute carrier family 5 member 6)	SLC5A6 SMVT	-0.987794	0.967389	-1.44543	0.589976	-0.309787	0.730875	-0.291075	-0.416939	0.0213327	0.640322	0.30515	-2.21767	1.30201	0.636726	-0.514766	2.02382	1.53576	0.18721	0.163241	-0.609372	-1.04626	-0.14723	0.242079	-0.29402	0.280709	0.478496	1.17237	0.242079	0.96757	0.12248	0.447058	-1.38198	-1.33395	-2.06037
Q9NPD3	EXOS4_HUMAN	Exosome complex component RRP41 (Exosome component 4) (Ribosomal RNA-processing protein 41) (p12A)	EXOSC4 RRP41 SKI6	1.68247	1.56997	-1.44398	-0.00815602	0.169405	1.02437	0.725161	-0.152971	-0.831805	-0.0482112	0.0400352	0.495642	0.928518	-0.402545	0.608137	0.400021	-0.830827	0.623483	0.186279	0.720633	-0.276217	-1.08348	-1.47865	-1.04555	0.93468	2.22569	-0.398697	-0.291826	0.919275	-1.1297	-1.51803	-1.33241	-1.37927	0.398558
P10599	THIO_HUMAN	Thioredoxin (Trx) (ATL-derived factor) (ADF) (Surface-associated sulphydryl protein) (SASP) (allergen Hom s Trx)	TXN TRDX TRX TRX1	-0.948233	-1.10278	-1.44378	-1.39157	0.77254	-0.174224	0.738883	0.00331524	0.256604	0.16369	0.292171	0.782067	-0.729766	0.865276	-1.50312	-1.61321	-1.59504	0.216733	-0.0317439	-0.0927162	1.06543	0.260246	1.62806	1.43053	-0.68211	1.82338	1.27725	-1.11929	-0.023621	-0.176951	0.198384	-0.0522797	-0.571464	1.47735
P62805	H4_HUMAN	Histone H4	H4C1 H4/A H4FA HIST1H4A; H4C2 H4/I H4FI HIST1H4B; H4C3 H4/G H4FG HIST1H4C; H4C4 H4/B H4FB HIST1H4D; H4C5 H4/J H4FJ HIST1H4E; H4C6 H4/C H4FC HIST1H4F; H4C8 H4/H H4FH HIST1H4H; H4C9 H4/M H4FM HIST1H4I; H4C11 H4/E H4FE HIST1H4J; H4C12 H4/D H4FD HIST1H4K; H4C13 H4/K H4FK HIST1H4L; H4C14 H4/N H4F2 H4FN HIST2H4 HIST2H4A; H4C15 H4/O H4FO HIST2H4B; H4C16 H4-16 HIST4H4	-1.01075	-1.59781	-1.4427	-0.274705	0.698805	1.53001	1.05097	1.56386	0.196583	-0.171666	0.961939	1.08504	1.48368	0.854211	-0.725342	-0.634898	-1.05984	-0.74467	-0.141283	0.705363	0.689233	-1.00328	1.59983	0.532536	-1.0245	1.44536	-0.628067	-1.45354	-0.474637	-0.354889	-0.686541	-0.431878	-0.787499	0.251053
P68431	H31_HUMAN	Histone H3.1 (Histone H3/a) (Histone H3/b) (Histone H3/c) (Histone H3/d) (Histone H3/f) (Histone H3/h) (Histone H3/i) (Histone H3/j) (Histone H3/k) (Histone H3/l)	H3C1 H3FA HIST1H3A; H3C2 H3FL HIST1H3B; H3C3 H3FC HIST1H3C; H3C4 H3FB HIST1H3D; H3C6 H3FD HIST1H3E; H3C7 H3FI HIST1H3F; H3C8 H3FH HIST1H3G; H3C10 H3FK HIST1H3H; H3C11 H3FF HIST1H3I; H3C12 H3FJ HIST1H3J	-0.849943	-1.56882	-1.43985	-0.210939	0.927456	1.14961	1.37454	1.00993	-0.00938692	-0.20851	0.683254	0.958177	1.28217	0.660504	-0.64912	-0.618541	-0.976658	-0.309604	-0.443247	1.48278	1.05054	-1.12929	1.74149	0.392046	-1.35804	1.47161	-0.820289	-1.20394	-0.206537	-0.485532	-0.752305	-0.419211	-0.967474	0.443137
P16422	EPCAM_HUMAN	Epithelial cell adhesion molecule (Ep-CAM) (Adenocarcinoma-associated antigen) (Cell surface glycoprotein Trop-1) (Epithelial cell surface antigen) (Epithelial glycoprotein) (EGP) (Epithelial glycoprotein 314) (EGP314) (hEGP314) (KS 1/4 antigen) (KSA) (Major gastrointestinal tumor-associated protein GA733-2) (Tumor-associated calcium signal transducer 1) (CD antigen CD326)	EPCAM GA733-2 M1S2 M4S1 MIC18 TACSTD1 TROP1	-0.889763	-0.603065	-1.43814	-0.0958266	-0.0921027	-0.155357	-1.08867	-0.128085	-0.203003	0.491994	-0.422339	-0.24572	-0.579703	-0.751749	1.34139	0.827137	1.26978	0.246471	0.182273	-0.253935	0.54755	0.343247	-0.0436352	-0.221897	-0.457838	-1.29835	-1.33747	3.101	1.00813	2.4974	-0.566098	-0.41741	0.0152859	-0.581496
P08319	ADH4_HUMAN	All-trans-retinol dehydrogenase [NAD(+)] ADH4 (EC 1.1.1.105) (Alcohol dehydrogenase 4) (Alcohol dehydrogenase class II pi chain)	ADH4	-0.487123	-1.41153	-1.43647	-0.24623	0.326566	-0.726594	0.890518	0.315457	-0.378974	0.636421	-1.10254	-0.556647	-1.03527	-0.24623	1.44668	0.818384	1.19811	1.051	0.898208	-1.15404	-1.71732	0.422445	-1.27764	0.414115	-0.379965	-0.299724	0.323991	1.74537	-0.700929	0.970759	1.26128	-0.139502	-1.11551	1.69293
Q96SB4	SRPK1_HUMAN	SRSF protein kinase 1 (EC 2.7.11.1) (SFRS protein kinase 1) (Serine/arginine-rich protein-specific kinase 1) (SR-protein-specific kinase 1)	SRPK1	0.736216	0.843148	-1.43644	0.995675	-1.43496	0.178311	0.431632	-1.28637	0.294541	-0.458418	0.759462	-0.63995	0.892181	-1.2812	1.81948	0.59209	0.804211	0.690367	-0.34705	-0.22617	-1.17253	-0.887919	-0.663196	-0.393542	0.809385	-0.127237	-1.05838	1.83808	0.441981	0.441981	-1.05838	-1.2397	-0.743027	1.88572
Q13618	CUL3_HUMAN	Cullin-3 (CUL-3)	CUL3 KIAA0617	-0.897335	-0.374896	-1.43625	0.291072	-0.0303273	0.569446	-0.659747	-0.838025	-0.101647	-0.616168	0.23347	-0.254598	1.61826	-0.695403	0.515312	0.153557	0.180143	0.679322	0.953542	0.517031	-0.695403	0.255416	0.899408	0.914015	1.35678	1.77276	-2.89343	1.36857	1.07946	-0.742943	-0.720325	-0.851794	-1.15496	-0.39431
Q7Z7H8	RM10_HUMAN	39S ribosomal protein L10, mitochondrial (L10mt) (MRP-L10) (39S ribosomal protein L8, mitochondrial) (L8mt) (MRP-L8) (Mitochondrial large ribosomal subunit protein uL10m)	MRPL10 MRPL8 RPML8	0.356251	0.0375001	-1.43245	0.386207	-0.00407609	1.85299	-0.397985	-1.69107	-0.142663	-0.289533	0.383968	-0.170381	1.35393	0.0942209	-0.544566	-1.875	0.861728	0.636482	0.841306	0.453262	-1.02367	-0.915218	-0.50299	1.96386	-0.206108	0.611454	-0.641577	-1.55625	1.88785	-0.639917	0.25924	-0.710871	-0.372958	1.13703
Q8TCS8	PNPT1_HUMAN	Polyribonucleotide nucleotidyltransferase 1, mitochondrial (EC 2.7.7.8) (3'-5' RNA exonuclease OLD35) (PNPase old-35) (Polynucleotide phosphorylase 1) (PNPase 1) (Polynucleotide phosphorylase-like protein)	PNPT1 PNPASE	-0.64569	-0.958737	-1.43175	0.832504	0.856768	0.213096	1.42641	-0.720093	-0.299162	-0.630496	0.819939	1.79758	0.520193	0.114444	-0.2774	0.561298	-0.316904	-0.583137	0.851746	0.336139	0.562432	0.708348	0.9095	0.506892	0.0517256	2.15343	-0.0890692	-1.05416	0.380677	-1.0964	-1.42412	-2.10462	-1.63143	-0.339944
P15151	PVR_HUMAN	Poliovirus receptor (Nectin-like protein 5) (NECL-5) (CD antigen CD155)	PVR PVS	-0.90109	-0.598545	-1.43172	-0.410161	0.763425	1.46416	1.81577	-0.0614473	-0.131733	-0.0890985	0.30389	0.864274	0.723542	0.818785	-0.599585	-1.01234	-0.795742	-0.494651	0.860115	1.59204	1.00313	0.55917	0.733275	0.750949	0.580677	1.26735	-1.85655	-0.406206	0.290338	-1.189	-0.591268	-1.23483	-1.67751	-0.90942
Q9BTZ2	DHRS4_HUMAN	Dehydrogenase/reductase SDR family member 4 (EC 1.1.1.184) (NADPH-dependent carbonyl reductase) (CR) (NADPH-dependent retinol dehydrogenase/reductase) (NRDR) (humNRDR) (Peroxisomal short-chain alcohol dehydrogenase) (PSCD) (SCAD-SRL) (Short chain dehydrogenase/reductase family 25C member 2) (Protein SDR25C2) (Short-chain dehydrogenase/reductase family member 4)	DHRS4 SDR25C2 UNQ851/PRO1800	0.181161	-0.699606	-1.42871	-0.235137	-0.426941	-0.789841	-0.809401	0.777247	-0.126813	-0.406086	-1.05074	-0.81338	-1.23831	-0.698848	-0.878114	0.477366	0.429208	-0.15734	0.175277	-0.199393	-0.205451	-0.623098	-0.368092	-0.0915038	-1.03051	0.274638	3.08828	-0.391632	1.08946	1.10993	1.23455	0.679413	0.772129	2.38027
Q9Y624	JAM1_HUMAN	Junctional adhesion molecule A (JAM-A) (Junctional adhesion molecule 1) (JAM-1) (Platelet F11 receptor) (Platelet adhesion molecule 1) (PAM-1) (CD antigen CD321)	F11R JAM1 JCAM UNQ264/PRO301	-1.01948	-0.159516	-1.426	0.324043	-0.409576	-0.809063	-1.18041	-0.942949	0.253693	-0.149249	-0.352398	-0.0764172	0.236216	-0.456645	1.19675	1.02674	1.03967	0.670473	-0.360784	-0.567389	-0.74615	-1.04379	0.03489	0.504515	0.258986	0.174411	-1.39076	2.91058	1.95861	1.98301	-0.310467	-0.471329	-0.398094	-0.302134
P30519	HMOX2_HUMAN	Heme oxygenase 2 (HO-2) (EC 1.14.14.18) [Cleaved into: Heme oxygenase 2 soluble form]	HMOX2 HO2	-0.59232	-0.240476	-1.42478	0.837481	1.72985	-1.17538	-1.31167	-1.70757	-0.21702	0.0607706	-0.357757	0.382791	1.08633	-0.365289	0.355983	-0.381214	-0.452009	0.362406	-0.672742	0.412949	0.271915	0.332242	0.724582	0.171684	0.973217	0.155032	-1.47025	2.43019	2.1232	0.121098	0.0711573	-1.17203	0.0758524	-1.13823
Q8NFH3	NUP43_HUMAN	Nucleoporin Nup43 (Nup107-160 subcomplex subunit Nup43) (p42)	NUP43	-0.324642	0.976871	-1.42406	-1.20112	-0.962885	-0.599963	0.491523	-1.20938	0.113367	-0.524065	-0.850254	-0.800195	1.87867	-0.656174	2.20956	1.80283	1.3172	0.00437125	-0.0993803	-0.706336	-0.524065	-0.43324	0.0507944	-0.549904	0.598862	0.582348	-0.26207	1.44617	1.01996	0.483266	-0.975399	-0.46856	-1.28369	0.879593
Q9H6R4	NOL6_HUMAN	Nucleolar protein 6 (Nucleolar RNA-associated protein) (Nrap)	NOL6	-1.45274	0.804398	-1.42208	-1.12652	0.757276	0.450984	0.622614	0.358548	-0.241708	0.0581429	0.568789	1.12011	1.65465	0.884257	-0.326527	-0.307678	-0.491792	-0.152625	0.319043	-0.500878	0.678334	-0.6105	1.36044	0.611199	-0.179274	1.81454	-2.21611	0.959901	0.629881	-0.230149	-0.50559	-1.40091	-0.651685	-1.83635
Q96RS6	NUDC1_HUMAN	NudC domain-containing protein 1 (Chronic myelogenous leukemia tumor antigen 66) (Tumor antigen CML66)	NUDCD1 CML66	-0.217889	-0.907229	-1.42021	-0.998576	-0.628003	1.43129	0.67412	1.45748	-0.331325	-0.302771	1.33967	0.0787891	1.93901	1.09575	0.266394	-0.710898	-0.609202	-0.855728	1.16952	0.445274	0.540489	-0.0239886	0.323112	1.5709	0.853831	0.722504	-1.50931	0.362378	-1.13912	-0.314291	-1.17773	-1.50495	-0.793521	-0.825777
P21283	VATC1_HUMAN	V-type proton ATPase subunit C 1 (V-ATPase subunit C 1) (Vacuolar proton pump subunit C 1)	ATP6V1C1 ATP6C ATP6D VATC	-2.23245	-0.179817	-1.41551	1.09094	-0.0749778	0.0077899	0.133616	-0.432075	0.498878	-0.780193	1.33759	-1.1344	1.17797	-1.50254	-0.908172	0.49336	-0.397263	-0.536511	0.123665	-0.830922	-1.11961	0.734118	-0.582619	0.0133077	0.507842	-0.98036	-0.356388	1.84523	1.93512	0.821148	1.14447	0.835467	0.681901	0.0813981
Q9BXJ9	NAA15_HUMAN	N-alpha-acetyltransferase 15, NatA auxiliary subunit (Gastric cancer antigen Ga19) (N-terminal acetyltransferase) (NMDA receptor-regulated protein 1) (Protein tubedown-1) (Tbdn100)	NAA15 GA19 NARG1 NATH TBDN100	-0.680248	0.800952	-1.41548	0.655935	0.0714059	0.185963	-0.425135	-0.200857	-0.0190337	0.547576	-0.274274	0.477379	1.50517	1.38421	1.0582	-0.151678	0.570255	0.0612206	0.9959	-0.0310923	0.272898	0.524896	0.0392496	0.107582	0.812173	-0.268896	-3.11207	1.48628	0.436697	-0.91401	-0.31246	-0.642062	-1.51124	-2.0354
Q5T653	RM02_HUMAN	39S ribosomal protein L2, mitochondrial (L2mt) (MRP-L2) (Mitochondrial large ribosomal subunit protein uL2m)	MRPL2 CGI-22	0.861742	-0.101572	-1.41217	0.47642	-0.423312	0.907433	-1.10346	0.262138	-0.649862	0.160445	0.10594	-0.14536	-0.427924	1.69674	0.37247	-0.0406514	0.981255	-1.44486	-0.170109	-0.318604	-1.28868	-0.602255	-1.45897	-0.625113	0.672543	-0.446083	3.19769	-0.569903	0.952199	1.23912	-0.526116	-0.415697	0.91588	-0.63131
O00232	PSD12_HUMAN	26S proteasome non-ATPase regulatory subunit 12 (26S proteasome regulatory subunit RPN5) (26S proteasome regulatory subunit p55)	PSMD12	-0.128705	0.653447	-1.41153	-0.356517	1.09564	0.00676602	0.68525	0.327694	-0.808615	0.336523	0.208694	0.880936	1.13551	-0.0210327	-0.895521	-0.241171	0.0760812	-0.616959	-1.71857	0.563986	0.879478	0.870649	1.3078	1.73466	-0.515431	1.7535	-1.83615	0.0476629	-2.46212	0.0716669	-0.0622474	-0.808615	-0.758215	0.00545292
Q99798	ACON_HUMAN	Aconitate hydratase, mitochondrial (Aconitase) (EC 4.2.1.3) (Citrate hydro-lyase)	ACO2	-0.0309131	-1.60903	-1.41001	-0.945505	1.42551	0.221772	1.85528	-0.188734	0.0853531	0.103529	-0.00145903	0.979828	0.9226	-0.248287	-1.35015	-1.22768	-1.58317	0.175908	0.758147	1.3511	0.172243	0.174075	0.703114	1.34723	0.273024	1.69861	-1.00445	-0.54481	0.441602	-0.268443	-0.100673	-1.0029	-1.63631	0.46359
Q9Y4J8	DTNA_HUMAN	Dystrobrevin alpha (DTN-A) (Alpha-dystrobrevin) (Dystrophin-related protein 3)	DTNA DRP3	-0.748803	-0.234127	-1.40993	-0.865525	0.829537	-0.611556	1.99075	-0.462812	-0.88605	-1.06688	0.349172	0.246237	0.282952	0.626003	-1.16054	1.27559	0.693122	-0.783491	-0.714492	0.760913	0.305325	0.961597	1.20697	-0.234127	-0.432982	1.35685	2.20201	-0.817427	-0.201795	-1.61129	-1.50366	0.0403668	-0.194337	0.812444
Q16643	DREB_HUMAN	Drebrin (Developmentally-regulated brain protein)	DBN1 D0S117E	0.123432	-0.671908	-1.4091	0.459919	0.174198	0.0472824	1.78205	-0.351391	0.521102	0.634201	-0.781902	1.34183	0.862569	1.46354	-1.8903	0.808778	-1.19275	-0.525672	0.444952	2.06102	0.405832	-0.699954	-0.418076	0.8257	-0.471585	1.22916	-0.325004	-0.646525	0.598142	-1.24684	0.0472824	-1.66185	-0.639857	-0.898274
Q15785	TOM34_HUMAN	Mitochondrial import receptor subunit TOM34 (hTom34) (Translocase of outer membrane 34 kDa subunit)	TOMM34 URCC3	0.496006	-1.44563	-1.40882	-0.14727	0.0120624	0.275712	0.56042	-0.714469	-0.157845	-0.400628	0.697551	0.988151	1.63481	0.839496	-0.405676	0.165565	-0.189655	0.862831	0.344847	-0.299044	-0.289189	-0.81305	0.435073	1.75039	0.933315	1.62529	1.34671	-2.02624	0.756154	-0.744472	-0.809352	-1.36829	-1.65885	-0.845911
O60826	CCD22_HUMAN	Coiled-coil domain-containing protein 22	CCDC22 CXorf37 JM1	-0.729267	-1.00611	-1.40873	-0.714249	0.577103	-0.409163	1.62683	0.980884	-0.00254455	0.0586422	1.61528	-0.27074	-1.48341	0.648578	-1.14454	1.1827	-0.202722	0.909942	-2.18271	0.516543	0.137051	-0.475287	0.395422	-0.184225	-1.09509	1.15264	0.767435	-0.296694	-1.16604	-0.684378	-0.409163	1.58067	0.450688	1.26465
Q9Y570	PPME1_HUMAN	Protein phosphatase methylesterase 1 (PME-1) (EC 3.1.1.89)	PPME1 PME1 PP2593 PRO0750	-0.664056	-0.481803	-1.40847	0.0655877	0.679612	0.215046	0.260869	0.371108	-0.396037	0.522293	-0.556849	0.0721023	-0.0572503	1.02309	-0.203064	0.465197	-0.633644	-0.347022	1.08343	-0.138739	1.41996	0.500245	0.88688	0.450902	-1.75808	1.31916	-3.25133	0.965499	-0.129693	0.182126	0.540242	0.332974	0.736472	-2.06675
O43760	SNG2_HUMAN	Synaptogyrin-2 (Cellugyrin)	SYNGR2 UNQ352/PRO615	-0.853864	0.143193	-1.40564	-0.548896	-0.343664	-0.106905	0.617508	-1.57079	-0.300314	-0.548896	-0.647116	0.0865044	0.359454	-1.10629	0.336602	0.73009	0.411065	-0.239231	0.00647312	-0.29031	1.11297	-0.786306	-0.186936	-0.156924	-0.342453	0.989106	-2.17772	2.95763	-0.383742	1.47425	0.373283	0.429972	0.0394671	1.92842
Q96IF1	AJUBA_HUMAN	LIM domain-containing protein ajuba	AJUBA JUB	0.70643	0.416485	-1.39841	-0.810239	-0.556231	-1.56636	0.150832	1.49633	0.220072	-0.287417	-1.24836	0.201365	-1.35228	-0.794862	-0.228874	-0.864881	0.473751	1.37716	1.2302	-1.03324	0.0739459	0.627523	0.58484	-1.04259	-1.46761	0.0355031	2.35257	0.715783	-0.398901	0.800515	-0.107285	0.220072	-0.268195	1.74236
Q9NVP1	DDX18_HUMAN	ATP-dependent RNA helicase DDX18 (EC 3.6.4.13) (DEAD box protein 18) (Myc-regulated DEAD box protein) (MrDb)	DDX18 cPERP-D	0.23115	-0.860559	-1.39229	1.28536	0.885581	0.115138	0.362411	-0.284742	0.28172	0.0909539	-0.37866	0.0615935	0.78154	-0.247824	1.95349	2.25691	1.86737	0.961787	-0.533343	-1.53581	-0.749476	-0.871088	-0.515495	0.195454	-1.95257	0.0496925	-0.94385	0.165707	-0.467161	1.15506	-0.212078	-1.16695	-0.643065	0.0540358
Q96AE4	FUBP1_HUMAN	Far upstream element-binding protein 1 (FBP) (FUSE-binding protein 1) (DNA helicase V) (hDH V)	FUBP1	-1.68681	-1.27439	-1.39066	-0.289365	-0.584634	0.820462	0.351935	2.33177	-0.226566	-0.116744	1.02347	0.339309	0.161956	1.33751	-0.348054	-0.989858	-1.4196	0.384723	0.392859	0.495963	0.468622	0.176421	0.440015	-0.0211568	0.00380071	0.32879	1.52701	1.7508	-1.85934	-0.756115	-0.183406	-1.47501	0.160027	0.126274
Q15813	TBCE_HUMAN	Tubulin-specific chaperone E (Tubulin-folding cofactor E)	TBCE	-0.60929	0.815331	-1.38735	-1.19584	0.312046	-0.25212	-1.71144	-0.429809	-0.106005	1.16118	0.433809	0.868095	0.439341	0.660311	0.182166	1.39979	0.468803	0.32149	-1.39669	-2.09479	0.940206	0.54246	0.782861	0.551512	0.969669	0.512997	1.59055	-0.881226	0.512997	-0.061525	-0.90152	-0.694524	0.365684	-2.10918
Q9BQ67	GRWD1_HUMAN	Glutamate-rich WD repeat-containing protein 1	GRWD1 GRWD KIAA1942 WDR28	-0.492422	0.169648	-1.38573	-0.144626	1.83485	0.0693344	0.558405	-1.80205	-0.0861517	0.169578	1.26808	-1.25481	0.684087	0.440578	0.254915	0.0542874	1.21823	1.48138	-0.221575	0.44551	-0.0228722	-0.564874	0.761498	0.987204	-0.784817	0.161723	-0.0460262	0.0643187	1.69347	-0.659135	-2.04227	-1.7664	-1.33467	0.291332
P12074	CX6A1_HUMAN	Cytochrome c oxidase subunit 6A1, mitochondrial (Cytochrome c oxidase polypeptide VIa-liver) (Cytochrome c oxidase subunit VIA-liver) (COX VIa-L)	COX6A1 COX6AL	-1.2452	1.36314	-1.38313	-0.546537	0.613726	1.8303	1.08786	-0.518835	0.857041	0.367617	0.0978984	0.545598	1.4923	0.561528	-1.49825	-1.85835	-1.72663	-0.574239	-0.680709	-0.982419	-1.2557	-0.701666	0.448272	0.312015	0.833004	1.22083	-0.0286253	-0.408196	1.27069	-0.552077	0.438539	0.195224	0.00749574	0.41748
Q96C19	EFHD2_HUMAN	EF-hand domain-containing protein D2 (Swiprosin-1)	EFHD2 SWS1	0.958045	-0.576169	-1.3831	0.135008	1.09752	0.0958418	1.21482	-1.0333	-0.582509	-0.285305	-0.183106	-0.715643	0.0548163	0.125329	0.171918	1.21163	-0.418035	0.918946	2.10554	-1.06433	1.12357	-0.908861	-1.45105	-0.614208	-0.538322	1.52729	-0.170427	0.165579	1.40562	-1.51029	-1.43837	0.989743	-1.03468	0.606477
P49588	SYAC_HUMAN	Alanine--tRNA ligase, cytoplasmic (EC 6.1.1.7) (Alanyl-tRNA synthetase) (AlaRS) (Renal carcinoma antigen NY-REN-42)	AARS1 AARS	-1.43475	-1.03711	-1.38204	-1.35053	1.11099	0.898485	0.619818	1.51275	-0.0227834	-0.0950323	0.362748	0.285364	0.563882	0.367303	-0.184695	-0.420816	-0.450974	-0.76148	1.35327	0.805425	1.1712	1.19015	0.908604	0.484182	1.10065	0.471871	-1.84925	0.972694	-0.502116	0.295384	-1.08473	-1.14763	-1.41514	-1.33569
Q8N766	EMC1_HUMAN	ER membrane protein complex subunit 1	EMC1 KIAA0090 PSEC0263	-0.299554	0.784727	-1.37185	1.42786	-0.994606	-0.253217	-0.163853	-1.05445	0.566944	0.816756	-0.262484	0.242587	-0.206488	-0.684949	0.868133	0.692054	1.191	0.134593	0.553043	-0.725852	-0.94076	-1.13972	0.112844	-1.17532	-0.684949	0.594106	-2.44958	1.96632	2.17161	0.38093	-0.257851	0.631816	0.181966	-0.651789
O14646	CHD1_HUMAN	Chromodomain-helicase-DNA-binding protein 1 (CHD-1) (EC 3.6.4.12) (ATP-dependent helicase CHD1)	CHD1	0.542808	0.450837	-1.37124	0.685966	-1.74113	1.15595	1.27374	-0.348515	0.159596	0.0864372	-1.86376	-0.714126	1.02687	-0.289738	0.604122	0.266896	0.00414899	0.67421	-0.683469	-1.38858	-0.00760648	-0.901022	0.834049	1.41653	-2.0413	0.439101	0.297553	-0.729455	1.96731	-1.08911	0.72675	0.665436	-0.242716	0.133459
Q9ULC5	ACSL5_HUMAN	Long-chain-fatty-acid--CoA ligase 5 (EC 6.2.1.3) (Arachidonate--CoA ligase) (EC 6.2.1.15) (Long-chain acyl-CoA synthetase 5) (LACS 5)	ACSL5 ACS5 FACL5 UNQ633/PRO1250	-1.38597	-0.921833	-1.36933	-0.834274	-0.182607	-0.155451	-0.17444	-0.395645	-0.0873827	0.0741799	0.945276	1.20133	1.20809	0.494848	-0.375878	-0.481684	-0.421641	-0.884849	0.387683	-0.018962	-0.0921966	0.151696	1.62878	1.82452	2.67098	1.35509	-1.73653	0.629271	0.0930864	-0.187674	-0.408325	-0.86223	-0.619213	-1.06871
Q6PJT7	ZC3HE_HUMAN	Zinc finger CCCH domain-containing protein 14 (Mammalian suppressor of tau pathology-2) (MSUT-2) (Renal carcinoma antigen NY-REN-37)	ZC3H14	1.78266	-1.04805	-1.36867	0.226026	0.483865	0.250748	-1.38385	0.377902	0.750284	0.605715	-0.998093	-0.365347	0.605715	0.286776	-0.148881	0.55047	-0.320725	0.0134008	-0.715023	-0.282091	-1.14085	-0.852289	1.00005	0.933448	0.681652	0.195651	0.450562	-1.7474	2.61047	-1.01935	0.83354	-1.73075	0.787965	-0.305538
P23378	GCSP_HUMAN	Glycine dehydrogenase (decarboxylating), mitochondrial (EC 1.4.4.2) (Glycine cleavage system P protein) (Glycine decarboxylase) (Glycine dehydrogenase (aminomethyl-transferring))	GLDC GCSP	-1.12115	0.240093	-1.36621	0.0430289	-0.420204	-0.679759	-0.354067	-0.558586	-0.0886296	0.250534	-0.480815	-0.312532	-1.42443	-1.33636	0.312825	0.0482786	0.640165	-0.219711	-0.550695	-0.976394	-0.0286274	0.680472	-0.104317	-0.240512	-0.0286274	-0.709363	-0.848042	3.0189	0.722271	2.71969	1.21342	0.989523	0.516259	0.45356
Q9H974	QTRT2_HUMAN	Queuine tRNA-ribosyltransferase accessory subunit 2 (Queuine tRNA-ribosyltransferase domain-containing protein 1)	QTRT2 QTRTD1	-0.151066	-0.0675044	-1.36439	1.04758	0.935231	0.768108	-0.713432	-0.507867	-0.435174	0.184202	0.149755	0.00491537	1.52038	0.609037	-0.217915	0.484	0.465141	-0.994371	1.31404	1.45331	0.252724	-0.727136	-0.424032	0.818245	0.643298	1.32852	-1.73316	0.545278	1.34222	-0.569536	-1.93928	-1.50476	-0.877884	-1.63847
Q7Z7K0	COXM1_HUMAN	COX assembly mitochondrial protein homolog (Cmc1p)	CMC1 C3orf68	1.20158	-2.04557	-1.36434	0.687753	-0.270966	1.33228	-0.0352253	-0.181282	0.338964	-0.853141	0.489994	1.1493	1.03829	0.841113	-1.2091	-0.410378	1.12592	0.161951	0.882091	0.347677	-1.15256	-1.91935	0.35639	0.38253	-0.15207	-0.634056	0.65845	-1.29332	-0.407669	0.0743169	-0.715343	-1.19457	0.950655	1.81969
Q9Y6G9	DC1L1_HUMAN	Cytoplasmic dynein 1 light intermediate chain 1 (LIC1) (Dynein light chain A) (DLC-A) (Dynein light intermediate chain 1, cytosolic)	DYNC1LI1 DNCLI1	-1.78777	-0.629367	-1.35398	-0.791478	1.2861	0.328365	1.05821	-0.515404	0.301001	0.471558	0.866519	0.0638488	1.09962	0.561281	-0.738822	-0.036485	0.00223295	-1.10551	1.60534	1.14016	1.45162	0.0574476	-0.492548	0.538154	-0.436033	1.16519	-1.46852	-0.474305	1.41021	-1.44025	-1.3317	0.830034	-1.071	-0.563717
O60568	PLOD3_HUMAN	Multifunctional procollagen lysine hydroxylase and glycosyltransferase LH3 [Includes: Procollagen-lysine,2-oxoglutarate 5-dioxygenase 3 (EC 1.14.11.4) (Lysyl hydroxylase 3) (LH3); Procollagen glycosyltransferase (EC 2.4.1.50) (EC 2.4.1.66) (Galactosylhydroxylysine-glucosyltransferase) (Procollagen galactosyltransferase) (Procollagen glucosyltransferase)]	PLOD3	-0.908308	-0.478419	-1.35123	-1.58893	-0.356722	0.41613	0.436015	-0.332742	-0.345659	0.237432	0.702196	1.1874	0.848226	0.754952	-0.193934	0.234375	0.311149	0.529289	2.06615	0.0225915	1.48008	0.869287	-0.0785589	0.929784	0.0207964	1.63955	-2.0178	0.879209	-1.28955	-0.675749	-0.566926	-1.4915	-1.15415	-0.734421
P17931	LEG3_HUMAN	Galectin-3 (Gal-3) (35 kDa lectin) (Carbohydrate-binding protein 35) (CBP 35) (Galactose-specific lectin 3) (Galactoside-binding protein) (GALBP) (IgE-binding protein) (L-31) (Laminin-binding protein) (Lectin L-29) (Mac-2 antigen)	LGALS3 MAC2	-0.602589	-0.941658	-1.35089	-1.30773	0.567075	1.32449	1.11913	0.821764	0.146289	-0.0415431	0.911023	0.741489	0.442868	0.855337	-0.929461	-0.548924	-0.50677	-0.536746	0.462184	0.345095	0.844546	1.08915	1.54159	1.4489	0.71385	1.66349	-0.89775	-0.798957	-0.718999	-1.16384	-1.27951	-1.48929	-1.24897	-0.674635
P46926	GNPI1_HUMAN	Glucosamine-6-phosphate isomerase 1 (EC 3.5.99.6) (Glucosamine-6-phosphate deaminase 1) (GNPDA 1) (GlcN6P deaminase 1) (Oscillin)	GNPDA1 GNPI HLN KIAA0060	0.591324	-1.32344	-1.35041	-0.873183	0.159335	0.865696	-0.10293	-1.67693	-0.760102	0.298941	-0.18217	0.454138	-0.580152	0.391036	-0.61416	-0.751346	0.399409	1.84782	0.941586	1.99529	1.01896	-0.730854	0.964937	0.65262	-1.24994	0.951981	-0.123794	-1.32344	1.47944	-0.0610686	0.270251	-1.81673	0.416153	-0.178281
P82909	KGD4_HUMAN	Alpha-ketoglutarate dehydrogenase component 4	MRPS36 KGD4 DC47	0.834283	-1.55225	-1.34943	-0.218162	-0.447155	-0.766927	0.543514	-0.46884	-0.204975	-0.337073	-0.581177	0.300547	-0.562041	-0.655242	0.17593	0.145363	-0.308149	-1.53583	-0.383671	-0.291972	-1.12446	-0.153885	-0.567069	0.627372	1.70692	1.04487	3.04447	-0.858626	1.55908	-0.349929	-0.23319	0.759043	1.00952	1.19913
O76003	GLRX3_HUMAN	Glutaredoxin-3 (PKC-interacting cousin of thioredoxin) (PICOT) (PKC-theta-interacting protein) (PKCq-interacting protein) (Thioredoxin-like protein 2)	GLRX3 PICOT TXNL2 HUSSY-22	0.649787	0.435467	-1.34905	-0.222321	1.94463	-0.743289	0.271051	0.124187	-0.064611	-0.0823412	0.480117	0.765876	1.28763	1.17748	0.0782686	0.801596	-0.171837	-0.0754569	-2.58286	-0.779009	0.798845	-0.0203828	0.131848	-0.48432	0.952593	0.915877	0.890896	-0.770079	0.892929	-0.690451	0.0604086	-0.814729	-2.05124	-1.75751
P18206	VINC_HUMAN	Vinculin (Metavinculin) (MV)	VCL	-0.469329	-0.877792	-1.34865	-0.686498	0.30907	0.541219	0.644835	-0.602068	0.278378	-0.0915805	0.0890027	0.35021	0.411089	-0.135359	-0.745882	-0.842529	-1.2306	-0.641547	1.23995	1.37088	1.54386	1.02829	1.27815	1.72155	1.73656	0.768743	-1.19418	-0.453003	1.19754	-0.643501	-1.04072	-1.55497	-0.901872	-1.04923
P55196	AFAD_HUMAN	Afadin (ALL1-fused gene from chromosome 6 protein) (Protein AF-6) (Afadin adherens junction formation factor)	AFDN AF6 MLLT4	-0.529697	1.63505	-1.34804	-0.168178	0.571892	0.68077	0.1573	-0.0239322	0.334922	-0.415985	-1.26622	-1.72095	0.948803	-0.0757128	0.520655	0.181212	1.19291	-0.145986	0.623129	1.19954	0.715791	-1.99899	-1.67612	-0.305537	-1.64762	0.652914	-1.01004	1.10347	1.64784	-0.131192	-0.523293	0.181212	-0.393794	1.03387
Q9Y3D9	RT23_HUMAN	28S ribosomal protein S23, mitochondrial (MRP-S23) (S23mt) (Mitochondrial small ribosomal subunit protein mS23)	MRPS23 CGI-138 HSPC329	1.94062	-0.569288	-1.34587	1.11949	0.34414	-0.486432	-1.05479	-0.609385	-0.0984277	0.0196502	-0.540996	-0.361139	0.527567	-0.482406	-0.0580105	0.873605	-0.0526303	0.365424	-0.116615	-0.241909	0.113419	-1.40642	-1.36348	0.0612201	0.406448	-0.363241	2.19727	-1.13311	2.8718	-0.314403	0.827125	-1.27457	-0.169842	0.375192
Q16777	H2A2C_HUMAN	Histone H2A type 2-C (H2A-clustered histone 20) (Histone H2A-GL101) (Histone H2A/q)	H2AC20 H2AFQ HIST2H2AC	0.22756	-1.54641	-1.3446	0.16623	1.4502	0.431442	0.534846	1.77162	0.42423	-0.361342	0.236082	1.08439	0.97128	0.781089	-1.19175	-0.091047	-1.06156	-0.346794	-1.31434	0.10169	0.794781	-1.14735	1.41086	0.112179	-1.51383	0.935552	-0.449643	-1.88141	-0.868803	-0.289672	0.97163	0.0243332	-0.340162	1.31872
P55265	DSRAD_HUMAN	Double-stranded RNA-specific adenosine deaminase (DRADA) (EC 3.5.4.37) (136 kDa double-stranded RNA-binding protein) (p136) (Interferon-inducible protein 4) (IFI-4) (K88DSRBP)	ADAR ADAR1 DSRAD G1P1 IFI4	-1.2039	-0.149286	-1.34351	0.657354	-1.15287	1.0278	1.06254	-0.403791	0.833883	-0.655878	1.00058	0.755638	-1.27224	0.114903	-0.513297	0.221528	-1.04523	1.17341	0.684196	-0.176502	-0.505418	0.427703	-0.373817	1.74561	-1.88464	1.04142	-1.99996	0.398431	1.11665	1.24072	0.197715	-1.29575	-0.00388186	0.279882
P61218	RPAB2_HUMAN	DNA-directed RNA polymerases I, II, and III subunit RPABC2 (RNA polymerases I, II, and III subunit ABC2) (DNA-directed RNA polymerase II subunit F) (DNA-directed RNA polymerases I, II, and III 14.4 kDa polypeptide) (RPABC14.4) (RPB14.4) (RPB6 homolog) (RPC15)	POLR2F POLRF	1.85146	-0.189346	-1.34283	1.41068	-0.776576	1.08117	-0.335843	-0.747473	-0.127723	-0.798637	-0.347028	-0.714953	-0.196308	-0.182354	0.323573	0.829243	-0.389332	1.62928	-0.417713	-0.785638	-0.473053	-1.79167	-0.562708	-0.58627	0.831605	0.152532	2.339	-0.912508	1.53394	0.187416	0.227514	-1.2315	-0.566077	1.07812
P08833	IBP1_HUMAN	Insulin-like growth factor-binding protein 1 (IBP-1) (IGF-binding protein 1) (IGFBP-1) (Placental protein 12) (PP12)	IGFBP1 IBP1	-0.328072	-0.953574	-1.3424	-0.7523	-0.128609	-0.376486	0.12733	-0.200808	-0.320326	-0.19805	1.23471	1.40707	1.77629	1.59706	-0.351311	-0.113117	-0.471039	-0.559278	-0.31839	-0.231245	-0.093267	-0.421405	2.22816	1.68205	1.393	1.72114	-0.734745	-1.01942	-0.0519051	-1.01977	-1.11043	-0.566266	-0.879143	-0.625457
Q8N2G8	GHDC_HUMAN	GH3 domain-containing protein	GHDC D11LGP1E LGP1	-0.798166	0.78422	-1.33982	0.595731	-0.936004	0.541624	0.986752	-1.71129	0.293515	0.146058	-0.202704	-0.412218	0.106956	1.47553	1.84282	0.95514	-0.694636	0.830344	0.0895139	-0.483894	-0.890147	-1.32027	-0.268866	0.0674598	0.713037	0.791241	-2.25925	1.69395	0.732588	0.478425	-0.0869193	-0.82022	0.478425	-1.37892
Q9BTU6	P4K2A_HUMAN	Phosphatidylinositol 4-kinase type 2-alpha (EC 2.7.1.67) (Phosphatidylinositol 4-kinase type II-alpha)	PI4K2A	-0.780091	-1.47627	-1.33835	-0.161526	-0.268194	0.956947	-0.153179	-0.858442	0.00481786	0.63972	0.257354	0.683935	1.02782	0.577122	-0.756203	0.417748	0.46862	-1.15474	0.840917	1.44154	-0.499551	-0.712382	-0.100974	0.97401	1.94592	0.602161	-0.776679	1.51321	0.994438	1.06121	-1.40119	-1.53087	-1.41347	-1.02537
O60684	IMA7_HUMAN	Importin subunit alpha-7 (Karyopherin subunit alpha-6)	KPNA6 IPOA7	0.64369	-0.390553	-1.33815	0.166324	0.296531	0.27845	1.32303	-0.952583	-0.828118	-0.340208	-0.67262	0.224207	0.347768	0.166324	1.00893	0.694317	0.582134	1.81444	0.618376	0.292915		-1.42131	-0.329077	1.00531	-0.378009	0.869421	-2.45904	1.16804	-1.6708	0.181444	0.314612	-1.86598	-0.589694	1.23987
P49790	NU153_HUMAN	Nuclear pore complex protein Nup153 (153 kDa nucleoporin) (Nucleoporin Nup153)	NUP153	-0.40149	-1.55378	-1.33801	-0.984709	0.0637747	1.02909	1.33846	0.695397	-0.0405839	-0.0696742	0.395693	0.286986	0.20992	0.875862	-0.291334	0.181178	-0.194221	0.334466	0.0608758	1.30883	-0.229805	0.1235	1.37405	1.3755	0.321757	1.74515	-0.987058	0.181178	-1.84891	-0.105259	-0.766745	-2.21617	-1.65573	0.781817
P08574	CY1_HUMAN	Cytochrome c1, heme protein, mitochondrial (EC 7.1.1.8) (Complex III subunit 4) (Complex III subunit IV) (Cytochrome b-c1 complex subunit 4) (Ubiquinol-cytochrome-c reductase complex cytochrome c1 subunit) (Cytochrome c-1)	CYC1	-0.904641	-0.649133	-1.33587	-0.664117	-0.318317	1.15556	1.3435	-1.09923	-0.0466717	-0.328242	0.991498	-0.186529	2.25571	-0.324425	-0.832023	-1.25159	0.706101	-0.77862	0.972671	1.02646	0.160304	-0.240456	1.73651	0.760196	0.351142	1.54961	-1.49634	0.0367046	0.179388	-1.19465	-1.42373	0.42938	-0.534347	-0.0458012
P32754	HPPD_HUMAN	4-hydroxyphenylpyruvate dioxygenase (EC 1.13.11.27) (4-hydroxyphenylpyruvic acid oxidase) (4HPPD) (HPD) (HPPDase)	HPD PPD	-0.597697	-1.45581	-1.33522	-1.14654	-1.40574	-0.8458	-0.131833	-0.377123	-0.747924	-0.890766	-0.56583	-0.886771	-0.425343	-0.777555	1.10943	1.37575	1.31475	0.358748	0.86816	-0.335937	0.147002	-0.523878	0.542667	1.03887	0.78853	1.30637	1.64206	0.925064	1.20783	2.01079	-0.456574	-0.203918	-0.853029	-0.67273
O43290	SNUT1_HUMAN	U4/U6.U5 tri-snRNP-associated protein 1 (SNU66 homolog) (hSnu66) (Squamous cell carcinoma antigen recognized by T-cells 1) (SART-1) (hSART-1) (U4/U6.U5 tri-snRNP-associated 110 kDa protein) (allergen Hom s 1)	SART1	0.18699	-0.532497	-1.33277	0.129774	1.32509	0.684089	-0.126325	-0.444135	0.278561	0.0125236	0.0430922	1.953	-0.579899	0.259366	0.317805	-1.04268	0.472268	1.63243	0.474784	-0.702557	0.114346	0.0989186	-2.42932	0.0823369	-1.86348	0.925842	0.579437	-1.18658	1.48432	-0.154095	0.0300107	-0.0615603	-1.71538	1.08629
P22570	ADRO_HUMAN	NADPH:adrenodoxin oxidoreductase, mitochondrial (AR) (Adrenodoxin reductase) (EC 1.18.1.6) (Ferredoxin--NADP(+) reductase) (Ferredoxin reductase)	FDXR ADXR	0.222308	-1.32444	-1.33066	-0.427717	-0.417222	-0.0930562	0.0531922	-1.1332	-0.0940341	0.0607995	-1.06653	-0.958475	-0.581185	-1.36804	-0.724519	-0.983166	-0.749536	0.0693989	0.882373	1.10484	0.945223	0.00126463	-0.640177	0.0890728	-0.478983	-0.373143	2.51127	-0.00822565	2.43161	1.11655	1.30164	0.19835	0.853274	0.911155
O95757	HS74L_HUMAN	Heat shock 70 kDa protein 4L (Heat shock 70-related protein APG-1) (Heat-shock protein family A member 4-like protein) (HSPA4-like protein) (Osmotic stress protein 94)	HSPA4L APG1 OSP94	-0.992341	-0.996721	-1.32786	0.497686	-0.509179	-0.237674	-1.01091	-0.865946	-0.716457	0.389578	-0.855129	-1.06679	0.452232	-0.40526	-0.230376	0.500936	0.584909	-0.272582	2.03946	1.94604	1.74338	0.679504	-0.544212	0.921331	1.02348	-0.115334	1.21911	0.181261	1.52717	-0.47037	-0.0201783	-0.639093	-0.435972	-1.99371
P48637	GSHB_HUMAN	Glutathione synthetase (GSH synthetase) (GSH-S) (EC 6.3.2.3) (Glutathione synthase)	GSS	-0.556769	-1.39188	-1.32641	-1.51829	-0.466958	-0.271249	-1.04316	-1.25331	-0.176745	0.278275	-0.550067	-1.36172	-0.227686	0.0521346	0.447245	0.545099	-0.0792096	-0.304208	0.355422	0.0766041	0.794515	-0.691388	-0.263876	0.12218	0.574085	0.51241	3.24213	0.186523	1.27192	1.5289	-0.0413575	0.105424	-0.371593	1.80301
P61158	ARP3_HUMAN	Actin-related protein 3 (Actin-like protein 3)	ACTR3 ARP3	-0.0924002	0.509802	-1.3212	0.22719	0.520685	0.466269	1.09761	-0.518574	-0.241137	-0.328306	-0.701857	0.741976	-0.124916	-1.05001	-0.37899	-0.625675	-0.562314	1.48252	-0.168582	1.87382	0.266556	-1.12656	-0.0452398	-1.07914	-1.43055	0.870166	-2.68622	0.832669	1.24195	0.133149	0.992288	0.0817304	-0.575436	1.71872
P17480	UBF1_HUMAN	Nucleolar transcription factor 1 (Autoantigen NOR-90) (Upstream-binding factor 1) (UBF-1)	UBTF UBF UBF1	-1.25721	-0.684962	-1.32116	0.666564	0.815018	-1.26588	-2.15381	-0.911093	-0.294794	-0.601196	-0.580917	0.936404	-0.848488	-1.10204	0.156067	0.589588	1.77468	0.109375	-1.79477	-0.762996	0.61961	0.0999845	0.450861	0.0520224	0.550744	0.757341	1.04045	1.42195	0.62587	0.294061	-0.459532	1.63871	0.497529	0.942027
Q9GZQ3	COMD5_HUMAN	COMM domain-containing protein 5 (Hypertension-related calcium-regulated gene protein) (HCaRG)	COMMD5 HT002	-1.10589	-0.267404	-1.32101	-0.00262	-0.205037	0.70275	0.193356	-1.38336	0.896781	-0.198596	1.2987	-0.108021	0.950537	0.540769	1.07002	0.654243	0.843641	-1.29428	-0.544591	-0.516872	1.65427	-0.0471601	-0.232755	-0.246615	1.30686	0.781285	-2.68586	0.820555	0.344792	0.104276	1.07695	-0.606958	-0.768709	-1.70405
P29966	MARCS_HUMAN	Myristoylated alanine-rich C-kinase substrate (MARCKS) (Protein kinase C substrate, 80 kDa protein, light chain) (80K-L protein) (PKCSL)	MARCKS MACS PRKCSL	-0.613684	-1.19251	-1.31926	-0.759195	0.203579	-0.662063	0.049106	0.103876	-0.219739	0.0137705	-0.169632	-0.601589	0.716065	0.945746	1.3163	1.97633	-0.469443	-0.230045	0.25023	-0.800289	-0.141706	1.01553	-0.190366	-0.221467	2.70369	-0.25213	1.20572	1.79836	0.284087	-0.0339325	-0.983439	-1.09575	-1.18234	-1.44382
P10768	ESTD_HUMAN	S-formylglutathione hydrolase (FGH) (EC 3.1.2.12) (Esterase D) (Methylumbelliferyl-acetate deacetylase) (EC 3.1.1.56)	ESD	-0.534263	-0.744092	-1.31461	-0.514081	0.334431	0.572588	0.306224	-0.0481602	-0.0285738	0.57755	0.352267	0.683797	2.01407	0.964366	-0.0485076	-0.565737	-0.676243	-0.842361	1.3563	0.662814	-0.0750554	-0.023638	0.460329	0.90202	0.782428	1.11071	-3.03333	0.79081	1.00946	-0.616124	-0.608752	-0.552098	-0.756929	-1.8976
Q7L5N1	CSN6_HUMAN	COP9 signalosome complex subunit 6 (SGN6) (Signalosome subunit 6) (JAB1-containing signalosome subunit 6) (MOV34 homolog) (Vpr-interacting protein) (hVIP)	COPS6 CSN6 HVIP	0.494406	0.868171	-1.31337	0.134733	-1.63318	-0.674805	0.655293	-0.385827	1.53903	0.0116917	-0.27229	-1.58526	-0.679234	0.002227	0.341067	1.56778	-0.821205	2.40627	-0.138118	-0.358543	0.191522	-0.527798	1.42403	0.350651	-1.6541	1.6207	-0.339376	-1.384	0.0495506	0.456534	-0.109367	-0.0901995	-0.726557	0.579576
Q14669	TRIPC_HUMAN	E3 ubiquitin-protein ligase TRIP12 (EC 2.3.2.26) (E3 ubiquitin-protein ligase for Arf) (ULF) (HECT-type E3 ubiquitin transferase TRIP12) (Thyroid receptor-interacting protein 12) (TR-interacting protein 12) (TRIP-12)	TRIP12 KIAA0045 ULF	-0.561632	0.205427	-1.3125	0.66977	-0.485403	0.391237	0.0343231	-1.74013	-0.47111	0.0143405	0.434116	0.133962	1.12138	-0.992783	0.753327	0.129198	0.250135	1.84475	0.481759	-1.13812	0.917554	-1.3125	0.848614	1.225	-0.273409	0.805651	-2.60554	1.65855	0.461951	0.505912	-0.0232612	-0.97613	-1.14465	0.150222
Q9UQB8	BAIP2_HUMAN	Brain-specific angiogenesis inhibitor 1-associated protein 2 (BAI-associated protein 2) (BAI1-associated protein 2) (Protein BAP2) (Fas ligand-associated factor 3) (FLAF3) (Insulin receptor substrate p53/p58) (IRS-58) (IRSp53/58) (Insulin receptor substrate protein of 53 kDa) (IRSp53) (Insulin receptor substrate p53)	BAIAP2	0.421496	-1.85353	-1.31209	1.15305	1.37092	0.958904	0.159041	-0.815084	-0.474183	-1.55065	-1.67439	0.206533	0.397602	0.974124	0.797682	0.958904	-0.198801	-0.596403	0.546892	1.26344	0.278321	-0.934364	0.63646	-0.115912	0.556642	0.934364	-0.510011	-0.438356	2.10729	-0.318081	-1.0295	-1.06533	0.397602	-1.23257
P49591	SYSC_HUMAN	Serine--tRNA ligase, cytoplasmic (EC 6.1.1.11) (Seryl-tRNA synthetase) (SerRS) (Seryl-tRNA(Ser/Sec) synthetase)	SARS1 SARS SERS	-1.42596	-1.02384	-1.31185	-1.16956	0.341913	0.695071	0.471059	0.664995	0.0184454	-0.0438095	-0.0164537	0.0918897	0.21133	0.10958	-0.488894	-0.442535	-0.611848	-0.914802	1.98582	1.45139	1.49009	1.36577	1.20397	0.873734	1.44265	1.33861	-1.41867	-0.059687	-0.231243	-0.554088	-0.897786	-0.888411	-0.892616	-1.36426
P04114	APOB_HUMAN	Apolipoprotein B-100 (Apo B-100) [Cleaved into: Apolipoprotein B-48 (Apo B-48)]	APOB	0.0179867	-0.368123	-1.31022	1.01	-0.792844	-0.780077	-1.20585	-0.531463	-0.161056	-0.1266	-0.283428	0.0759031	-0.0411543	0.678539	2.61613	1.95725	2.58472	1.04727	-0.768245	-0.750496	-0.380643	-0.623217	0.0643821	-0.0178219	0.760544	0.190524	-0.261631	1.10906	-0.710957	0.329301	-0.754855	-0.902138	-1.07338	-0.597411
Q8WZ82	OVCA2_HUMAN	Esterase OVCA2 (EC 3.1.2.-) (Ovarian cancer-associated gene 2 protein)	OVCA2	-1.84059	-0.312963	-1.309	0.3804	-0.0890859	0.740575	0.228077	1.55744	1.22784	-1.17052	1.7151	-0.0100706	-0.367367	-1.0182	-0.813393	-0.826562	0.560418	0.117297	0.83276	-1.31382	1.5159	0.269619	1.14882	0.806421	-0.464299	0.961996	-0.905578	0.411345	1.11432	-0.381214	0.108452	-0.879239	-0.0211786	-1.97368
Q96TC7	RMD3_HUMAN	Regulator of microtubule dynamics protein 3 (RMD-3) (hRMD-3) (Cerebral protein 10) (Protein FAM82A2) (Protein FAM82C) (Protein tyrosine phosphatase-interacting protein 51) (TCPTP-interacting protein 51)	RMDN3 FAM82A2 FAM82C PTPIP51 hucep-10 UNQ3122/PRO10274	-1.49203	-1.23303	-1.30464	0.0844342	0.778515	-0.59417	-0.718145	1.70503	0.65765	-1.19661	-0.197041	1.21018	0.408553	0.00726316	0.484985	-1.29346	-0.656408	-1.22747	-1.39706	-0.171141	0.423987	0.732671	1.77997	0.148289	2.16805	0.269645	-0.576904	0.131022	0.238776	0.269645	1.31378	0.450452	0.0998684	-1.30464
Q7Z6Z7	HUWE1_HUMAN	E3 ubiquitin-protein ligase HUWE1 (EC 2.3.2.26) (ARF-binding protein 1) (ARF-BP1) (HECT, UBA and WWE domain-containing protein 1) (HECT-type E3 ubiquitin transferase HUWE1) (Homologous to E6AP carboxyl terminus homologous protein 9) (HectH9) (Large structure of UREB1) (LASU1) (Mcl-1 ubiquitin ligase E3) (Mule) (Upstream regulatory element-binding protein 1) (URE-B1) (URE-binding protein 1)	HUWE1 KIAA0312 KIAA1578 UREB1 HSPC272	-1.21323	0.333715	-1.304	-0.850863	0.06716	0.842173	0.172509	-0.306083	0.352205	0.676557	0.58024	-0.0699696	0.167417	0.798751	-0.301087	0.472386	-0.983239	0.768202	0.429244	-0.578428	0.691831	-0.616658	0.114924	-0.196314	-2.15426	0.839482	-2.22244	2.57401	1.19588	0.839482	-0.384289	-0.8003	-1.06979	1.13478
P50416	CPT1A_HUMAN	Carnitine O-palmitoyltransferase 1, liver isoform (CPT1-L) (EC 2.3.1.21) (Carnitine O-palmitoyltransferase I, liver isoform) (CPT I) (CPTI-L) (Carnitine palmitoyltransferase 1A)	CPT1A CPT1	-1.03882	0.0950393	-1.30289	0.29795	-0.0270191	0.991205	0.172884	-1.4613	-0.312893	-0.298195	-0.210107	0.650726	0.318794	-0.823469	-0.110533	0.583273	-0.00637588	0.87325	0.869146	0.650726	1.33599	-0.752599	-0.226167	0.782421	-0.690066	-0.0689085	-2.61915	1.64325	2.45741	0.994146	-0.608402	-1.1127	-0.452442	-0.594183
P46821	MAP1B_HUMAN	Microtubule-associated protein 1B (MAP-1B) [Cleaved into: MAP1B heavy chain; MAP1 light chain LC1]	MAP1B	-0.571247	-0.685987	-1.30116	-0.425178	-0.0809931	-0.112286	1.51274	-0.185386	-0.404352	0.529098	0.649172	-0.884175	-0.376241	-1.03445	-0.00797659	-0.748573	0.191431	-0.324857	0.836929	1.31675	1.27784	0.903468	-0.477368	-0.310474	-0.540181	1.73051	1.02469	2.65191	0.423883	0.2159	-1.05107	-1.14495	-0.652737	-1.94468
P78330	SERB_HUMAN	Phosphoserine phosphatase (PSP) (PSPase) (EC 3.1.3.3) (L-3-phosphoserine phosphatase) (O-phosphoserine phosphohydrolase)	PSPH	0.842161	-1.32525	-1.30108	-0.32043	0.393927	0.717336	0.230293	0.102837	-0.134551	0.99693	-0.643576	-0.0826761	-0.371793	-0.755111	-1.31309	-0.979144	-0.941539	0.304484	-0.61926	0.886741	0.207465	-0.445032	-0.344484	0.182374	-2.18471	-0.0911997	2.59052	-0.858372	1.35171	0.919886	0.950775	-0.263429	0.398649	1.89863
P35080	PROF2_HUMAN	Profilin-2 (Profilin II)	PFN2	0.381573	-0.687873	-1.29983	-0.691932	-0.166057	-0.166057	0.303502	-0.451305	0.331789	0.00968466	-0.354132	-0.0775512	-0.218277	-0.469036	0.022018	0.0718026	0.0780733	1.45598	-0.79113	-0.43895	-0.755255	-0.995881	-0.551427	-0.839071	-1.34796	0.313634	3.6231	-0.344913	0.919	1.75739	0.0496761	-0.0628002	-0.479167	1.87138
Q5U5X0	LYRM7_HUMAN	Complex III assembly factor LYRM7 (LYR motif-containing protein 7)	LYRM7 C5orf31 MZM1L	-0.14991	-2.23587	-1.2964	-0.583099	0.444732	0.765649	0.667016	-0.730171	0.501364	0.416993	1.44524	-0.14991	2.6672	-0.97284	0.37866	0.878914	-0.075699	-0.0315773	1.50187	-1.03715	0.233153	0.255214	-0.886132	0.841159	0.196385	0.100788	-0.857816	-0.0366445	1.43179	-0.0242237	-1.13154	-0.272613	-1.12727	-1.12727
P00390	GSHR_HUMAN	Glutathione reductase, mitochondrial (GR) (GRase) (EC 1.8.1.7)	GSR GLUR GRD1	-1.48235	0.0842847	-1.29203	-1.16901	1.26251	0.651096	1.19829	0.58376	-0.463876	-0.0825103	0.397288	0.75489	-0.363045	0.979844	-1.27395	-1.06474	-2.04223	-0.114703	0.67299	0.698128	1.29487	0.781515	1.53578	0.514056	0.114669	1.42364	-2.11079	-0.137088	-0.875827	-0.511936	0.122397	-0.160604	-0.484917	0.559616
Q9BTX1	NDC1_HUMAN	Nucleoporin NDC1 (hNDC1) (Transmembrane protein 48)	NDC1 TMEM48	1.19053	-0.775543	-1.29076	-0.721026	-1.51901	1.34473	1.16724	-1.59307	-0.334967	0.130088	2.23689	-0.814093	-0.418718	-0.604754	0.144159	0.485605	-0.00478769	0.595179	0.771979	0.414011	0.613782	-0.367558	-0.626848	-0.103665	-1.27448	0.541693	-0.109172	-0.131201	2.52065	0.0673013	-0.720471	-1.45293	0.388213	0.251012
O75976	CBPD_HUMAN	Carboxypeptidase D (EC 3.4.17.22) (Metallocarboxypeptidase D) (gp180)	CPD	-0.396672	0.491819	-1.28939	-0.372505	0.682047	-0.0310235	0.578634	-0.799332	-0.196192	-0.355379	-0.542475	-0.0560835	-0.138014	-0.255259	1.14907	1.71862	2.41768	1.26235	-0.52425	0.480428	-0.713703	-0.0760973	-1.16897	-0.402367	-0.692625	0.352047	-1.38996	2.02959	1.44546	0.500909	-0.313518	-1.53007	-1.36712	-0.497655
P52789	HXK2_HUMAN	Hexokinase-2 (EC 2.7.1.1) (Hexokinase type II) (HK II) (Hexokinase-B) (Muscle form hexokinase)	HK2	-0.500685	-0.873661	-1.28856	-0.531007	0.677393	0.65073	1.03527	0.0916777	0.0120425	-0.0483618	0.617938	0.54132	0.211564	0.668889	0.451523	0.514963	0.928815	1.19494	0.99122	0.60384	0.606879	0.920547	1.20943	0.948008	-0.00805524	1.37012	-1.66191	-0.748314	-1.15473	-1.05758	-1.58743	-1.8464	-1.87301	-1.0674
Q9BUQ8	DDX23_HUMAN	Probable ATP-dependent RNA helicase DDX23 (EC 3.6.4.13) (100 kDa U5 snRNP-specific protein) (DEAD box protein 23) (PRP28 homolog) (U5-100kD)	DDX23	1.20147	-0.643402	-1.2881	-0.224166	-0.84331	-0.591997	-1.12368	0.714033	-0.751924	0.346491	0.339004	-0.426359	-0.146789	-0.514331	-0.660537	1.52703	-0.736791	-1.43319	1.98968	0.715974	0.588295	-0.475642	-0.0551008	0.339004	2.04879	0.897804	1.08723	-1.08891	-0.0500676	-0.359577	-1.39163	-0.746212	1.9424	-0.185478
Q7Z739	YTHD3_HUMAN	YTH domain-containing family protein 3 (DF3)	YTHDF3	0.41459	0.586011	-1.28545	-1.01761	0.810177	-0.607342	-0.14633	-0.589665	-0.132638	-0.281793	0.0849347	-0.824914	0.247746	-0.879064	0.388218	1.05412	0.752656	-0.669711	-2.0842	-1.19413	-0.475752	-1.05763	0.427776	-1.18754	2.75382	0.654137	2.2277	-0.257907	1.0205	-0.115542	-0.020555	0.315694	0.614113	0.475571
O75607	NPM3_HUMAN	Nucleoplasmin-3	NPM3	1.26841	-0.911071	-1.28529	0.767277	-0.433441	0.762954	1.45147	-0.396158	-0.628203	-1.10242	0.396616	-0.0392797	1.44831	-0.0966284	-0.45199	1.1803	0.168219	0.540266	-0.25259	0.401253	-0.99837	-1.09611	-0.150572	0.531094	-0.727217	2.10097	2.20512	-1.16148	0.294336	-0.263734	-1.03628	-1.68084	-0.742981	-0.061946
P11177	ODPB_HUMAN	Pyruvate dehydrogenase E1 component subunit beta, mitochondrial (PDHE1-B) (EC 1.2.4.1)	PDHB PHE1B	0.201156	-0.907284	-1.28481	0.809431	0.0773411	1.53659	1.11787	-1.00489	0.0331214	-0.0264525	1.41425	1.07671	1.3939	-0.596667	-1.24041	-1.4733	-0.670536	-0.828641	1.06639	0.790752	0.933841	-0.81309	0.174624	0.678729	-0.543534	1.57922	-0.41792	-1.1726	1.59218	-0.572044	-0.468035	-1.37012	-0.207884	-0.877887
Q9Y676	RT18B_HUMAN	28S ribosomal protein S18b, mitochondrial (MRP-S18-b) (Mrps18-b) (S18mt-b) (28S ribosomal protein S18-2, mitochondrial) (MRP-S18-2) (Mitochondrial small ribosomal subunit protein bS18b) (Mitochondrial small ribosomal subunit protein mS40)	MRPS18B C6orf14 HSPC183 PTD017	0.606891	1.31962	-1.28464	-0.442896	-0.940246	1.93673	-0.512654	-0.182465	-0.679493	0.147723	-0.453507	0.485206	-0.168514	0.394202	-0.827253	-0.366589	0.784848	-0.81959	-1.72251	-1.08801	-0.670772	-0.787036	1.52822	0.528665	0.384901	1.84517	0.546048	-0.366589	2.27302	0.310492	0.0680004	-0.575191	-1.54973	0.277938
P26639	SYTC_HUMAN	Threonine--tRNA ligase 1, cytoplasmic (EC 6.1.1.3) (Threonyl-tRNA synthetase) (ThrRS) (Threonyl-tRNA synthetase 1)	TARS1 TARS	-1.03585	-0.0933159	-1.28358	-0.270097	0.995775	1.22008	0.44075	1.31769	0.14106	-0.278543	0.528143	0.62827	1.52461	0.307026	-0.109538	-0.20519	1.05166	-1.48909	0.879986	0.0739354	1.20931	-0.25039	0.544924	-0.207427	0.663153	0.308434	-2.86835	1.05787	0.326733	-1.10763	-0.880907	-0.669466	-1.44123	-1.0288
P34897	GLYM_HUMAN	Serine hydroxymethyltransferase, mitochondrial (SHMT) (EC 2.1.2.1) (Glycine hydroxymethyltransferase) (Serine methylase)	SHMT2	-0.813071	-0.660422	-1.28341	-0.823945	1.33289	1.68173	1.36985	1.0811	-0.376157	-0.10983	0.98914	1.30906	1.21266	1.0579	-1.03605	-0.95964	-1.19402	-0.474454	0.598234	0.587882	0.609733	0.726566	0.733465	0.494715	0.81414	0.389183	-0.722698	-0.843141	0.263067	-0.866521	-0.972293	-1.34365	-1.39136	-1.38067
Q12800	TFCP2_HUMAN	Alpha-globin transcription factor CP2 (SAA3 enhancer factor) (Transcription factor LSF)	TFCP2 LSF SEF	1.59807	0.196286	-1.28233	0.641163	-0.900765	0.851469	-1.2629	-0.705927	1.5676	0.297914	0.165812	-0.504608	-0.472777	-0.420966	-0.215108	0.531496	0.569923	0.239627	-0.976949	-1.55595	1.35357	-0.848408	-2.08924	0.714338	0.816026	-0.356202	-0.245582	0.363891	2.33798	-0.155433	-0.0932135	0.592444	0.589352	-1.34061
Q9Y6N5	SQOR_HUMAN	Sulfide:quinone oxidoreductase, mitochondrial (SQOR) (EC 1.8.5.8) (Sulfide dehydrogenase-like) (Sulfide quinone oxidoreductase)	SQOR SQRDL CGI-44	-1.06494	-0.681674	-1.28098	-1.0601	0.278648	-0.690287	-0.537679	0.205626	0.0805546	-0.106422	-0.0572495	0.450903	0.88582	-0.239656	0.00734617	-0.0658622	0.826215	-0.954912	1.57056	1.29065	0.258218	1.05762	1.49305	1.36816	2.59682	0.826215	-0.759189	-0.186441	-0.141484	-0.762073	-1.21566	-1.81856	-0.842715	-0.730518
Q99541	PLIN2_HUMAN	Perilipin-2 (Adipophilin) (Adipose differentiation-related protein) (ADRP)	PLIN2 ADFP	0.219297	-1.69832	-1.28089	-1.34696	1.46828	0.832303	1.99049	1.39063	-0.37176	0.128721	0.666929	1.16815	0.569872	1.14253	-0.626967	-0.302855	-0.407008	0.463633	0.359661	0.690408	0.437721	0.151394	0.13661	0.495941	-0.821599	0.753847	0.789428	-2.10512	-1.05805	-1.1591	-0.425864	-1.29612	-0.827429	-0.127807
O15347	HMGB3_HUMAN	High mobility group protein B3 (High mobility group protein 2a) (HMG-2a) (High mobility group protein 4) (HMG-4)	HMGB3 HMG2A HMG4	0.157879	-1.29881	-1.27998	-0.188669	-0.843594	0.154238	0.348112	0.312622	1.67648	0.760679	0.22343	-1.36072	0.241643	-2.22045	-0.384737	-0.100683	0.312622	-0.481459	0.72963	-1.56101	-0.516949	-0.783121	0.0559111	0.0923284	1.79432	-0.601237	1.62913	-0.319186	1.78101	0.742935	-0.493989	1.6437	-0.108818	-0.113254
P17301	ITA2_HUMAN	Integrin alpha-2 (CD49 antigen-like family member B) (Collagen receptor) (Platelet membrane glycoprotein Ia) (GPIa) (VLA-2 subunit alpha) (CD antigen CD49b)	ITGA2 CD49B	-1.06152	-1.01063	-1.27916	-0.91172	0.558241	0.434616	0.497595	0.296955	0.036762	-0.00521389	1.05001	1.65379	1.32836	1.17526	-0.704646	-0.323185	-0.22197	-1.01808	0.399782	0.220492	0.311459	0.342079	1.53631	1.28633	1.94075	1.15108	-1.26608	-0.389778	-0.882712	-0.446783	-1.1667	-1.25379	-0.931059	-1.34684
P84074	HPCA_HUMAN	Neuron-specific calcium-binding protein hippocalcin (Calcium-binding protein BDR-2)	HPCA BDR2	-0.334704	-0.237439	-1.27908	-0.529778	1.09184	-1.42623	0.619643	-0.711648	0.529868	0.110406	-0.205018	2.19957	1.63812	-0.529778	-0.853447	1.09724	-0.0132658	0.510521	-0.702147	-0.399547	0.14678	-1.43913	0.632536	0.989172	0.881536	0.699666	-0.891272	0.286707	1.61629	-0.871694	-1.60454	-0.172597	-1.621	0.772414
Q9P275	UBP36_HUMAN	Ubiquitin carboxyl-terminal hydrolase 36 (EC 3.4.19.12) (Deubiquitinating enzyme 36) (Ubiquitin thioesterase 36) (Ubiquitin-specific-processing protease 36)	USP36 KIAA1453	1.66127	-0.439148	-1.27657	-0.540921	0.748727	-0.17168	0.270834	0.613293	0.552059	0.0552112	-1.11569	-0.297547	-0.705809	0.702078	-0.454882	1.26006	0.981119	-0.312615	-1.17075	-1.42249	0.0678949	-0.414084	0.685793	1.76353	-2.12638	1.17137	0.308191	-0.226747	-1.11169	0.308885	-0.344748	-1.33596	0.296201	2.02118
Q8NBN7	RDH13_HUMAN	Retinol dehydrogenase 13 (EC 1.1.1.300) (Short chain dehydrogenase/reductase family 7C member 3)	RDH13 SDR7C3 PSEC0082 UNQ736/PRO1430	0.474559	-0.20654	-1.27589	1.16155	0.298412	0.0752939	0.976431	-0.776624	-0.805437	-0.400769	-0.100852	1.59015	-0.249305	-0.420403	-1.35736	1.12043	-0.894429	1.0185	-2.15589	-0.370943	0.704357	-0.953332	-0.500117	0.25144	-1.55077	1.36351	1.94244	0.310156	1.03533	-0.678453	-0.617548	0.0518077	-0.420403	1.3607
O15400	STX7_HUMAN	Syntaxin-7	STX7	-1.09908	-0.31512	-1.27528	-0.843804	0.520309	0.720257	0.132496	-0.161247	-0.0656791	0.528623	0.57574	1.63289	-0.280695	-0.0661765	-0.750651	-0.849636	-0.218533	-0.424519	0.205538	0.601476	1.12708	0.604192	1.09442	1.27457	-2.07972	1.5549	-1.88501	0.478735	-0.312385	0.609068	-0.669484	-1.46928	-0.782862	1.88886
Q9BQ69	MACD1_HUMAN	ADP-ribose glycohydrolase MACROD1 (MACRO domain-containing protein 1) (O-acetyl-ADP-ribose deacetylase MACROD1) (EC 3.1.1.106) (Protein LRP16) ([Protein ADP-ribosylaspartate] hydrolase MACROD1) (EC 3.2.2.-) ([Protein ADP-ribosylglutamate] hydrolase MACROD1) (EC 3.2.2.-)	MACROD1 LRP16	-1.01112	-0.838072	-1.27503	0.304561	0.524643	0.68567	1.07241	-0.338974	0.630392	-0.324348	1.35621	2.08444	1.48194	-0.704619	-0.561683	-1.23223	0.363064	-1.50904	0.796225	-0.434304	0.267996	-0.748496	0.459752	0.712107	0.765273	0.714083	-1.46535	-0.230017	2.06697	-0.945945	-1.11446	-0.362203	-0.273158	-0.916693
P30038	AL4A1_HUMAN	Delta-1-pyrroline-5-carboxylate dehydrogenase, mitochondrial (P5C dehydrogenase) (EC 1.2.1.88) (Aldehyde dehydrogenase family 4 member A1) (L-glutamate gamma-semialdehyde dehydrogenase)	ALDH4A1 ALDH4 P5CDH	-0.433332	-1.49675	-1.27459	-1.54473	0.876725	0.784291	0.529494	1.41809	-0.212613	0.221298	0.129047	1.35099	0.609335	0.907603	-0.279995	-0.419942	-0.306152	-0.866283	0.634842	0.537224	0.400424	0.728477	0.954905	1.49655	1.14423	1.27123	0.233143	-0.962451	-1.045	0.198959	-1.34514	-1.84748	-1.19847	-1.19392
Q15046	SYK_HUMAN	Lysine--tRNA ligase (EC 2.7.7.-) (EC 6.1.1.6) (Lysyl-tRNA synthetase) (LysRS)	KARS1 KARS KIAA0070	-1.25056	-0.135658	-1.27417	-0.64649	-0.150347	-1.09779	-0.377484	0.356784	0.61789	0.311104	-0.636554	-0.514635	-0.253978	1.16719	1.24952	0.501846	0.483673	-0.830903	1.392	-0.379495	-0.55513	1.13673	1.39053	1.2789	1.31269	0.400772	-1.7397	0.732464	-2.26222	0.94386	-1.02875	-0.229667	-0.890118	0.977697
Q9Y6N7	ROBO1_HUMAN	Roundabout homolog 1 (Deleted in U twenty twenty) (H-Robo-1)	ROBO1 DUTT1	-0.847357	-1.49186	-1.27124	-0.134823	0.815764	0.0453202	0.829219	-1.68623	0.489807	-0.390199	-0.0732095	-0.417687	-0.7988	0.637688	1.28988	1.3047	1.10375	1.97202	-1.0696	-0.0583933	0.382312	-0.881797	0.0416161	0.367573	-1.07333	0.988829	-1.51038	1.88994	-0.517887	0.375928	-1.15109	0.374981	-0.460427	0.924985
Q14247	SRC8_HUMAN	Src substrate cortactin (Amplaxin) (Oncogene EMS1)	CTTN EMS1	-0.97925	-0.980987	-1.26917	-1.07221	1.39645	0.637544	0.869521	1.66134	0.232912	0.0120539	0.0800889	1.58574	1.536	1.37485	-0.501679	-0.699654	-0.676307	-1.41838	0.92756	0.0175705	0.264718	0.201055	0.198179	1.28009	0.244823	0.25875	0.746951	-1.4082	-1.07619	-0.759865	-1.0244	-1.50892	-0.789708	0.638741
P83876	TXN4A_HUMAN	Thioredoxin-like protein 4A (DIM1 protein homolog) (Spliceosomal U5 snRNP-specific 15 kDa protein) (Thioredoxin-like U5 snRNP protein U5-15kD)	TXNL4A DIM1 TXNL4	1.15571	0.319486	-1.26915	-0.707384	-0.0606178	-0.727911	-0.117057	0.692261	-0.0606178	-0.783555	1.5865	-0.390041	1.63488	0.178106	-0.347807	1.41756	0.606569	-1.23106	1.37533	-1.36986	0.378055	-0.0980143	-1.08267	-1.77531	1.66344	-1.80234	0.488421	-0.0944048	0.0638493	-0.688341	-0.846165	0.4124	0.263799	1.21594
O60814	H2B1K_HUMAN	Histone H2B type 1-K (H2B K) (HIRA-interacting protein 1)	H2BC12 H2BFT HIRIP1 HIST1H2BK	0.0273954	-1.57417	-1.26522	-0.16432	1.59376	0.632288	1.25471	0.781357	0.31459	-0.155612	0.322012	1.16378	-0.205756	0.694523	-1.19594	-0.181907	-1.0375	0.516307	-1.22358	0.54357	0.879588	-1.03862	1.42149	0.434357	-1.751	1.68261	-0.544815	-1.75004	-0.514491	-0.393462	0.324395	-0.307188	-0.608369	1.32525
Q9NX24	NHP2_HUMAN	H/ACA ribonucleoprotein complex subunit 2 (Nucleolar protein family A member 2) (snoRNP protein NHP2)	NHP2 NOLA2 HSPC286	-1.31697	0.00388487	-1.26504	-0.98899	0.50581	0.277962	0.700873	0.906044	-0.808441	1.07391	1.08038	0.931786	0.327835	-0.847236	-0.788629	0.172294	0.533006	0.57031	1.68137	0.406746	1.10002	1.13733	0.45958	0.911973	-0.0713161	-0.0862377	0.634594	-1.88824	-1.9477	-1.32472	-1.24432	-1.01978	-0.757707	0.939618
P31937	3HIDH_HUMAN	3-hydroxyisobutyrate dehydrogenase, mitochondrial (HIBADH) (EC 1.1.1.31)	HIBADH	-1.48043	-1.3824	-1.2648	-0.576002	0.373554	0.360768	-1.33926	-0.576002	0.181763	-0.157141	-0.427707	-0.956199	-0.389842	1.02498	-1.65517	-1.07554	-0.780779	-1.83259	1.96329	0.475843	1.11806	1.40661	0.544035	0.599442	-0.324686	0.894665	0.544035	0.245693	0.317568	0.289644	0.642062	1.04696	0.969129	1.22045
Q5T6V5	QSPP_HUMAN	Queuosine salvage protein	C9orf64	0.384874	1.11186	-1.26398	0.206112	-1.60382	0.000353419	-0.633941	-0.412874	0.517052	-0.431297	-0.384167	0.0724509	-1.13134	-1.25293	-1.27337	-0.570419	-0.232337	-0.357608	2.02509	0.511044	0.184005	0.15453	-0.34211	-1.2253	0.235588	-0.30971	-0.498321	-0.876833	2.84049	0.309276	1.50239	0.649231	1.05353	1.04248
Q15435	PP1R7_HUMAN	Protein phosphatase 1 regulatory subunit 7 (Protein phosphatase 1 regulatory subunit 22)	PPP1R7 SDS22	0.980367	-1.4644	-1.26351	0.352916	0.683626	0.0583153	0.42058	-1.3437	-0.303113	-0.0392866	-0.0166399	-0.0305015	-0.0493109	-0.193411	-0.715366	-0.382688	-0.336257	0.990714	0.328359	1.49581	0.122356	-0.81116	-0.432487	0.293449	-1.365	0.979437	2.39887	-1.46543	2.64222	0.138645	-0.45713	-0.971035	-0.685856	0.440629
P61088	UBE2N_HUMAN	Ubiquitin-conjugating enzyme E2 N (EC 2.3.2.23) (Bendless-like ubiquitin-conjugating enzyme) (E2 ubiquitin-conjugating enzyme N) (Ubc13) (UbcH13) (Ubiquitin carrier protein N) (Ubiquitin-protein ligase N)	UBE2N BLU	0.211587	0.665978	-1.26143	1.05693	-1.00591	0.0208118	0.581633	-1.54577	0.206384	-0.285933	0.169963	0.766569	-0.97708	0.668805	-1.21055	-0.464797	-1.13274	0.527669	1.19148	0.478672	0.967679	1.71694	0.91572	1.30247	0.583708	0.502763	0.409299	-2.21646	0.859752	-0.692734	0.242805	-1.68402	-1.32784	-0.242347
P53999	TCP4_HUMAN	Activated RNA polymerase II transcriptional coactivator p15 (Positive cofactor 4) (PC4) (SUB1 homolog) (p14)	SUB1 PC4 RPO2TC1	0.669794	-0.760091	-1.26098	-0.303531	0.50794	0.394023	1.09879	0.150115	0.139386	0.291507	0.604846	0.796082	1.26996	1.75308	-0.797204	-1.274	-1.92186	-0.763446	-0.229683	-0.293084	-0.0552327	-0.618606	0.449693	-0.197724	-0.65654	0.951754	2.45328	-2.1941	0.375213	0.0338035	-0.264734	-0.00442689	-1.20079	0.856761
P21980	TGM2_HUMAN	Protein-glutamine gamma-glutamyltransferase 2 (EC 2.3.2.13) (Erythrocyte transglutaminase) (Heart G alpha(h)) (hhG alpha(h)) (Isopeptidase TGM2) (EC 3.4.-.-) (Protein G alpha(h)) (G(h)) (Protein-glutamine deamidase TGM2) (EC 3.5.1.44) (Protein-glutamine dopaminyltransferase TGM2) (EC 2.3.1.-) (Protein-glutamine histaminyltransferase TGM2) (EC 2.3.1.-) (Protein-glutamine noradrenalinyltransferase …	TGM2	-0.256876	-1.29303	-1.25972	-1.09151	1.07337	-0.0893131	-0.039073	0.474204	-0.174804	-0.636459	-0.513349	1.12808	0.236975	0.180903	-1.0092	0.300526	0.142084	0.167963	1.58631	1.01181	2.39576	1.66251	1.58289	0.444152	0.405192	0.51518	-1.49821	-0.427858	-0.108085	-0.660182	-0.838216	-1.0263	-1.5293	-0.856435
Q10567	AP1B1_HUMAN	AP-1 complex subunit beta-1 (Adaptor protein complex AP-1 subunit beta-1) (Adaptor-related protein complex 1 subunit beta-1) (Beta-1-adaptin) (Beta-adaptin 1) (Clathrin assembly protein complex 1 beta large chain) (Golgi adaptor HA1/AP1 adaptin beta subunit)	AP1B1 ADTB1 BAM22 CLAPB2	-1.85253	1.92942	-1.25523	-0.803499	-0.990472	-0.267452	-1.04012	-0.738966	0.107962	0.745293	-0.434303	-0.920951	-0.738966	0.25054	1.35934	0.511185	0.379606	-0.17968	0.399951	0.205292	0.616227	-0.6099	-1.05999	0.247005	1.02494	0.164496	1.40106	-1.0878	0.745293	2.74582	0.219196	0.2331	-0.781988	-0.523856
O95573	ACSL3_HUMAN	Fatty acid CoA ligase Acsl3 (Arachidonate--CoA ligase) (EC 6.2.1.15) (Long-chain acyl-CoA synthetase 3) (LACS 3) (Long-chain-fatty-acid--CoA ligase 3) (EC 6.2.1.3) (Medium-chain acyl-CoA ligase Acsl3) (EC 6.2.1.2)	ACSL3 ACS3 FACL3 LACS3	-1.24304	-0.22221	-1.25415	-0.792114	-0.0279748	-0.528807	-0.31267	0.176148	-0.269245	-0.117143	-0.0244908	0.210682	-0.362222	0.240431	1.72798	1.09389	1.86625	0.725232	0.431048	-0.331958	1.57966	0.383728	1.16009	0.94059	1.09888	0.76273	-1.89194	1.13047	-1.1979	-0.233656	-0.833661	-1.32143	-1.63717	-0.926037
O95630	STABP_HUMAN	STAM-binding protein (EC 3.4.19.-) (Associated molecule with the SH3 domain of STAM) (Endosome-associated ubiquitin isopeptidase)	STAMBP AMSH	0.328211	-0.624923	-1.25378	-1.81653	-0.924785	-1.07472	0.0727085	-0.108176	0.328211	0.263642	1.72043	0.178279	0.0425611	-1.40451	-1.01046	-0.592795	1.39919	-1.37437	1.10999	-1.1711	-0.0177338	-0.540289	0.231826	-1.01046	1.63033	0.906787	2.02029	-0.357189	0.434477	0.926885	-0.196548	1.04574	0.575165	0.263642
Q99797	MIPEP_HUMAN	Mitochondrial intermediate peptidase (MIP) (EC 3.4.24.59)	MIPEP MIP	-0.0273627	-0.596327	-1.24974	-0.682153	0.391672	-0.0542732	1.36118	-1.37036	-0.75779	0.357248	-0.223425	-0.738568	-0.181963	0.864533	0.503158	1.21436	-0.220985	1.14833	-0.108094	-0.730879	0.311132	-1.53354	-0.0542732	-1.1576	-1.40228	1.18735	-0.992295	3.08272	1.22637	-0.313218	0.426271	-0.177292	-0.206795	0.704898
Q9Y2Q9	RT28_HUMAN	28S ribosomal protein S28, mitochondrial (MRP-S28) (S28mt) (28S ribosomal protein S35, mitochondrial) (MRP-S35) (S35mt) (Mitochondrial small ribosomal subunit protein bS1m)	MRPS28 MRPS35 HSPC007	1.03635	-0.366556	-1.24875	0.750534	-0.170149	0.375709	0.629998	-1.84821	-0.223715	0.554463	-0.259425	0.949625	0.748927	-0.176785	-0.649688	0.646087	-0.239464	1.33071	-0.601224	-0.302788	-0.0787498	-1.52035	-1.51439	-0.86395	-0.856605	0.618748	2.53619	-1.01444	1.8916	-0.351963	1.13838	-0.716008	-0.401785	0.197678
Q99536	VAT1_HUMAN	Synaptic vesicle membrane protein VAT-1 homolog (EC 1.-.-.-)	VAT1	-1.55709	-0.631764	-1.24793	-1.05489	0.0326855	0.982509	0.435405	-0.0890795	-0.110571	-0.0504708	0.447361	0.210119	0.287207	0.581227	-0.809766	-0.953593	-1.56393	-1.20725	0.658401	0.0691405	-0.124421	0.160986	0.881688	0.498056	2.60373	0.762985	-2.41293	1.56009	0.856833	0.0950543	0.676629	0.459038	0.306808	-0.752258
Q96C86	DCPS_HUMAN	m7GpppX diphosphatase (EC 3.6.1.59) (DCS-1) (Decapping scavenger enzyme) (Hint-related 7meGMP-directed hydrolase) (Histidine triad nucleotide-binding protein 5) (Histidine triad protein member 5) (HINT-5) (Scavenger mRNA-decapping enzyme DcpS)	DCPS DCS1 HINT5 HSPC015	0.0937298	-0.179071	-1.24674	-0.634375	0.0286295	0.639332	1.0964	-0.272911	0.397531	-0.0858007	0.10303	-0.126371	-0.0432756	0.607359	-0.535573	-0.113971	-0.285669	0.15234	-0.309272	0.595932	1.86185	-0.158093	1.98474	1.60344	-0.209124	1.71301	-0.374372	-1.93988	0.377723	-0.668395	0.17433	-2.04218	0.0800473	-2.28435
Q5TEC6	H37_HUMAN	Histone H3-7	H3-7 H3-2 HIST2H3PS2	-1.00142	-1.24839	-1.24548	-0.349386	0.841706	1.6314	1.28498	1.01031	0.13586	-0.121758	0.628275	0.9347	1.41928	0.841864	-0.734632	-0.54102	-0.923006	-0.691585	-0.0775704	1.05361	1.26222	-0.92073	1.76555	0.259345	-1.08917	1.63552	-0.58523	-1.32919	-0.356214	-0.543628	-1.00447	-0.728534	-0.857753	-0.355456
O95602	RPA1_HUMAN	DNA-directed RNA polymerase I subunit RPA1 (RNA polymerase I subunit A1) (EC 2.7.7.6) (A190) (DNA-directed RNA polymerase I largest subunit) (DNA-directed RNA polymerase I subunit A) (RNA polymerase I 194 kDa subunit) (RPA194)	POLR1A	-0.083482	1.23048	-1.24351	-0.773741	0.809558	-1.15854	0.496879	-1.3151	-0.160272	0.904014	-0.0863261	0.104227	1.40958	0.514775	0.911945	1.4637	1.06955	0.890592	-1.17845	-0.859915	-0.612677	-0.921383	-0.547067	-0.694959	-1.71776	0.537145	-1.91791	1.64287	-0.465034	0.425294	0.124136	0.400011	-0.518722	1.3201
P00492	HPRT_HUMAN	Hypoxanthine-guanine phosphoribosyltransferase (HGPRT) (HGPRTase) (EC 2.4.2.8)	HPRT1 HPRT	-0.174437	-1.46828	-1.24233	-0.868057	-0.0861542	0.861798	-0.101078	0.431751	-0.010897	-0.174826	0.947186	0.427621	1.52322	0.466781	-1.05003	-0.112205	-0.121359	-1.25155	1.10349	1.22795	0.234475	0.020606	1.41031	1.19177	2.24042	0.841052	-1.18607	-0.767811	0.381971	-0.281761	-0.984899	-1.32935	-0.292823	-1.8065
Q9UNN5	FAF1_HUMAN	FAS-associated factor 1 (hFAF1) (UBX domain-containing protein 12) (UBX domain-containing protein 3A)	FAF1 UBXD12 UBXN3A CGI-03	0.320438	-0.0200274	-1.24142	-0.919809	1.4301	-0.663128	0.11578	1.18996	-1.1423	-0.553172	-0.52442	0.421316	-1.48585	1.28645	-0.209175	0.118681	0.964835	1.31218	-2.27719	1.49315	0.804029	-0.218696	0.938319	0.824831	-1.20926	-0.514579	-0.499201	-0.310053	-0.54674	0.482417	-1.0162	1.11486	-0.797597	1.33147
Q8IYS1	P20D2_HUMAN	Xaa-Arg dipeptidase (EC 3.4.13.4) (Beta-Ala-Lys dipeptidase)	PM20D2 ACY1L2	2.30632	-0.862753	-1.2375	-0.291946	0.886787	-0.103222	1.70184	-0.762583	-0.658466	0.726342	0.598689	0.813453	-0.334731	0.974496	0.142971	0.336782	-0.749748	1.28683	0.132494	0.142971	-0.30906	-0.150755	-0.0770315	-0.380844	-1.31023	1.57777	0.897263	-2.06753	0.64505	-0.878103	-1.22942	-0.878468	-1.21611	0.328439
Q9Y262	EIF3L_HUMAN	Eukaryotic translation initiation factor 3 subunit L (eIF3l) (Eukaryotic translation initiation factor 3 subunit 6-interacting protein) (Eukaryotic translation initiation factor 3 subunit E-interacting protein)	EIF3L EIF3EIP EIF3S6IP HSPC021 HSPC025 MSTP005	-0.964284	0.810854	-1.23745	0.503749	0.028095	0.110351	0.179408	-0.389611	-0.0780418	0.389946	0.419475	-0.0263001	1.50522	0.196479	0.518978	-0.554331	0.680145	-0.446513	0.976693	-0.153664	0.51513	0.617553	-0.0422206	0.252309	1.75559	-0.759473	-2.44489	2.41219	-0.144933	0.202169	-0.652507	-0.612706	-1.48213	-2.08529
O15127	SCAM2_HUMAN	Secretory carrier-associated membrane protein 2 (Secretory carrier membrane protein 2)	SCAMP2	-0.503803	0.360109	-1.23717	-0.471285	0.692765	-0.0122665	0.4382	-1.45257	-0.553453	0.970728	-0.354852	-0.210867	0.581803	0.162961	1.35311	0.57857	0.59377	0.719423	-1.37268	0.335284	-0.0524433	-1.71585	0.53885	-0.121497	-0.722591	0.55787	-1.34289	2.53478	2.18537	-0.447352	-0.717298	-1.20387	-0.764475	0.653605
P23193	TCEA1_HUMAN	Transcription elongation factor A protein 1 (Transcription elongation factor S-II protein 1) (Transcription elongation factor TFIIS.o)	TCEA1 GTF2S TFIIS	0.16488	-0.548299	-1.23454	-0.289316	1.16001	1.23465	2.11107	0.712511	0.255179	-0.238566	-0.184338	-0.894753	-0.935892	-0.413751	-0.775889	-0.636755	-0.955412	-0.0721639	1.20885	1.51476	1.97443	0.582708	-0.506835	-0.532635	-0.971515	0.231361	1.48527	-1.96452	0.607107	-0.998354	-0.653341	-0.326237	-0.687021	0.57734
Q92878	RAD50_HUMAN	DNA repair protein RAD50 (hRAD50) (EC 3.6.-.-)	RAD50	-1.10885	0.694114	-1.23224	0.151523	0.54679	1.52895	1.33801	-2.14818	-0.680908	-0.595317	-0.758078	-0.744047	0.2868	0.424895	0.266173	0.0346644	-0.0542101	0.021883	1.56403	0.497682	0.743358	-0.31349	-0.154752	1.18519	2.01158	0.021883	-2.11205	0.525744	1.19428	-0.922235	-1.03168	-0.252968	-0.34731	-0.581225
Q9NQT4	EXOS5_HUMAN	Exosome complex component RRP46 (Chronic myelogenous leukemia tumor antigen 28) (Exosome component 5) (Ribosomal RNA-processing protein 46) (p12B)	EXOSC5 CML28 RRP46	-0.178723	0.428044	-1.23219	-0.351887	-1.14241	2.21711	0.448392	-0.191832	-1.03087	-0.952097	0.236198	-0.0359546	-0.291866	1.20866	-0.1698	-0.000262442	-0.892076	-0.471929	0.370044	-0.0850314	1.10862	-0.131811	-0.410722	1.85127	-1.51229	2.16899	0.624351	-1.99456	1.0486	-0.491936	-0.143031	-0.535645	0.948566	-0.411908
Q2M2I8	AAK1_HUMAN	AP2-associated protein kinase 1 (EC 2.7.11.1) (Adaptor-associated kinase 1)	AAK1 KIAA1048	-0.71744	-0.0782849	-1.23041	0.456981	0.735981	0.95487	0.941479	-1.39748	0.884825	0.456981	-0.918817	-0.945084	0.624049	-0.570489	-0.813751	1.39265	-1.59796	0.69923	0.412026	-0.419751	0.966539	1.28397	1.50647	1.59402	-0.27812	0.908065	-0.997617	-1.36535	1.25056	-0.587196	-0.349707	-0.87504	-0.628963	-1.29724
Q12962	TAF10_HUMAN	Transcription initiation factor TFIID subunit 10 (STAF28) (Transcription initiation factor TFIID 30 kDa subunit) (TAF(II)30) (TAFII-30) (TAFII30)	TAF10 TAF2A TAF2H TAFII30	-0.556504	-0.22523	-1.22864	0.700052	-1.62737	-0.810737	-2.49982	-0.549212	0.352573	0.941138	0.152268	-0.171302	0.0863785	-0.987551	0.791703	0.321757	1.62056	-0.330043	-0.387015	-1.29609	0.590468	0.195963	-0.741401	0.144564	0.875388	-0.264292	-0.063445	2.87179	1.18222	0.108295	0.599102	0.645327	0.0206277	-0.461545
P63272	SPT4H_HUMAN	Transcription elongation factor SPT4 (hSPT4) (DRB sensitivity-inducing factor 14 kDa subunit) (DSIF p14) (DRB sensitivity-inducing factor small subunit) (DSIF small subunit)	SUPT4H1 SPT4H SUPT4H	1.59129	0.013545	-1.22746	-0.328858	-0.870561	-0.0433107	1.26295	-0.559927	0.0959858	0.0819313	-1.13778	-0.987116	0.0819313	-0.624112	1.24163	0.0846147	-1.30448	0.999788	0.516718	0.00785947	0.454209	-1.29164	-1.17474	-1.5244	-0.502159	2.1102	2.09162	0.147156	1.55179	-0.489322	-0.53227	0.479762	0.139698	-0.354532
Q9Y6M9	NDUB9_HUMAN	NADH dehydrogenase [ubiquinone] 1 beta subcomplex subunit 9 (Complex I-B22) (CI-B22) (LYR motif-containing protein 3) (NADH-ubiquinone oxidoreductase B22 subunit)	NDUFB9 LYRM3 UQOR22	1.24219	-1.47034	-1.22723	0.348951	0.693664	1.42504	1.22302	-0.911994	-0.420602	1.00808	0.201064	0.166646	-0.138232	0.334622	-1.21436	-1.15413	-2.4022	-0.740047	0.220424	2.01013	0.348951	0.36328	-0.295839	-0.528157	1.0654	0.463583	0.827032	-0.930411	1.00808	-1.04095	0.0763006	-0.84867	0.793148	-0.496455
Q9UP95	S12A4_HUMAN	Solute carrier family 12 member 4 (Electroneutral potassium-chloride cotransporter 1) (Erythroid K-Cl cotransporter 1) (hKCC1)	SLC12A4 KCC1	-0.622023	-0.434865	-1.22638	-0.370458	1.1412	0.72748	0.625114	-0.76238	-0.425015	-0.802923	0.668377	0.609275	-0.645254	-0.194769	-0.0260745	1.2791	0.354823	1.0801	-0.336362	-0.00637378	1.03506	-0.235312	-1.11454	-0.700826	-0.199273	0.030474	-1.99123	1.75684	1.80989	1.80088	0.717629	-1.2426	-1.72642	-0.573176
Q12792	TWF1_HUMAN	Twinfilin-1 (Protein A6) (Protein tyrosine kinase 9)	TWF1 PTK9	0.963533	-0.654978	-1.22486	0.62171	0.480213	0.898548	1.51923	-0.745933	-0.214304	-0.111136	1.10569	-0.862114	0.865573	-0.647885	-0.076213	-0.372703	-1.01619	-0.143818	0.382737	1.3575	0.947279	-0.962142	-0.55344	1.16255	-0.900547	1.46769	0.896518	-1.72925	1.5318	-0.9458	-1.13627	-1.64802	-0.817584	0.56263
Q99460	PSMD1_HUMAN	26S proteasome non-ATPase regulatory subunit 1 (26S proteasome regulatory subunit RPN2) (26S proteasome regulatory subunit S1) (26S proteasome subunit p112)	PSMD1	-1.65342	0.341849	-1.2232	0.0578905	0.386459	0.175576	-0.0962975	0.373881	-0.444905	-0.0106375	0.611536	0.173549	2.1537	0.25586	-0.363796	0.0964955	-0.0582264	-1.39452	0.382404	0.400653	-0.153404	0.733652	0.650062	0.775781	1.26284	0.272992	-1.98192	2.23371	-0.471298	1.11627	-0.453016	-1.33102	-1.29744	-1.52206
Q6NUQ4	TM214_HUMAN	Transmembrane protein 214	TMEM214 PP446	-1.31812	0.668382	-1.22193	0.556979	-0.506515	-0.908453	-0.591225	-0.688257	0.374657	-0.0656388	0.32828	-0.0350105	0.589323	-1.14107	0.32055	1.14762	0.0799082	1.61624	-0.0659288	-0.607	-1.83646	-1.00361	-0.328735	0.0732037	0.362916	-0.0332951	-1.85146	2.05198	0.13651	0.249713	-0.838887	1.49545	1.35749	1.63241
P50991	TCPD_HUMAN	T-complex protein 1 subunit delta (TCP-1-delta) (CCT-delta) (Stimulator of TAR RNA-binding)	CCT4 CCTD SRB	-0.0860885	-0.0849456	-1.22112	-0.757614	-0.0666589	-1.05185	-0.985317	2.12069	-0.610687	0.63859	-0.5724	0.326504	-0.341103	0.107822	1.38199	1.99973	1.08589	-0.751131	0.692238	-1.65246	0.461127	1.61018	0.121922	0.808244	0.771485	0.222079	1.33113	-0.354102	-0.955335	-0.123933	-1.11871	-1.06385	-1.07932	-0.802992
P60709	ACTB_HUMAN	Actin, cytoplasmic 1 (EC 3.6.4.-) (Beta-actin) [Cleaved into: Actin, cytoplasmic 1, N-terminally processed]	ACTB	-0.971287	0.957634	-1.22078	0.144241	-0.0922009	1.0937	1.10801	-1.37919	-0.0348402	-0.373688	0.868258	-0.74718	0.00954169	0.0085931	0.981645	0.325332	-0.152667	1.77107	0.473402	0.437385	0.290324	-0.290212	-0.401682	0.38536	-0.962762	1.9513	-2.72546	1.05368	1.21425	-0.552971	-0.836556	-0.76719	-1.05762	-0.507439
P10321	HLAC_HUMAN	HLA class I histocompatibility antigen, C alpha chain (HLA-C) (HLA-Cw) (Human leukocyte antigen C)	HLA-C HLAC	1.7878	1.00017	-1.21781	-0.0548247	-1.66695	0.291716	-0.986845	-0.823333	-0.233373	-0.0446052	-1.25021	0.383398	-0.616898	-0.860123	1.12102	1.22937	1.34729	0.349868	0.23754	-0.629273	-0.140669	-0.858079	0.145858	-1.09185	1.31868	-0.267391	-0.787632	0.970997	1.76834	1.82352	-0.612603	-0.895984	0.137302	-0.87443
Q99426	TBCB_HUMAN	Tubulin-folding cofactor B (Cytoskeleton-associated protein 1) (Cytoskeleton-associated protein CKAPI) (Tubulin-specific chaperone B)	TBCB CG22 CKAP1	-0.391219	-0.00859373	-1.21768	-0.85582	0.186198	-0.0259858	-0.521012	-1.33267	0.721874	-0.598795	-0.777324	-0.672971	0.195951	-0.159148	-0.00859373	0.787963	1.35933	0.791166	0.72883	-0.373827	1.83279	-1.57955	2.61413	0.645348	0.808075	1.06172	-1.05212	-2.08869	0.892623	-0.575122	0.15837	-0.443396	-0.243696	0.141841
Q9H488	OFUT1_HUMAN	GDP-fucose protein O-fucosyltransferase 1 (EC 2.4.1.221) (Peptide-O-fucosyltransferase 1) (O-FucT-1)	POFUT1 FUT12 KIAA0180	0.666012	-0.7195	-1.21599	0.975986	-0.550764	0.847872	0.61572	-1.82367	0.253546	0.578825	-1.16009	-0.211417	0.626571	-0.827513	1.17222	-0.310784	-0.126514	1.22557	0.821624	1.11598	1.01939	-0.165579	-0.385777	0.93599	-0.927346	-0.304477	-2.61685	0.0341884	1.97648	-0.603975	0.857247	-0.749498	-0.267582	-0.755894
Q13409	DC1I2_HUMAN	Cytoplasmic dynein 1 intermediate chain 2 (Cytoplasmic dynein intermediate chain 2) (Dynein intermediate chain 2, cytosolic) (DH IC-2)	DYNC1I2 DNCI2 DNCIC2	-0.332578	-1.6106	-1.21558	0.641249	-0.548022	1.67335	1.36403	-0.594306	-0.882692	0.226481	1.09604	-0.317936	-0.00627969	-0.0255305	-1.19435	-1.10859	-1.73361	0.0024707	1.48719	1.52066	1.32203	-0.100784	0.627506	0.531289	-1.4851	0.345486	-0.19871	-0.397421	1.88205	-0.613557	-0.192435	-0.152693	-0.652058	0.642999
Q9HD33	RM47_HUMAN	39S ribosomal protein L47, mitochondrial (L47mt) (MRP-L47) (Mitochondrial large ribosomal subunit protein uL29m) (Nasopharyngeal carcinoma metastasis-related protein 1)	MRPL47 NCM1 CGI-204	1.07266	-1.49549	-1.21368	0.279778	0.890206	-0.307806	-1.09547	-0.102454	-0.290593	-1.15064	-0.844845	-0.335346	0.88662	-0.464983	0.308413	0.897091	0.74082	-0.949668	-1.3991	-0.0737113	-0.697474	1.64714	0.418575	0.683652	1.05606	-0.634426	2.43592	-0.700258	0.382232	1.29249	-0.844845	-0.414525	1.22157	-1.19792
P23381	SYWC_HUMAN	Tryptophan--tRNA ligase, cytoplasmic (EC 6.1.1.2) (Interferon-induced protein 53) (IFP53) (Tryptophanyl-tRNA synthetase) (TrpRS) (hWRS) [Cleaved into: T1-TrpRS; T2-TrpRS]	WARS1 IFI53 WARS WRS	-0.184223	-1.26447	-1.21154	-0.775155	0.495589	1.22941	0.896601	0.169596	0.0132018	0.406006	0.527252	0.622239	0.366901	0.286024	-0.321117	0.107258	-0.304112	0.595312	1.61961	0.726539	1.2681	0.758843	0.388495	0.969595	0.948149	0.989032	-0.986029	-1.7301	0.33846	-1.14043	-0.340673	-1.87258	-1.38129	-2.2105
O76031	CLPX_HUMAN	ATP-dependent Clp protease ATP-binding subunit clpX-like, mitochondrial	CLPX	0.0387329	-0.980016	-1.20752	-1.51909	-0.387817	2.25845	1.21915	-0.0870569	-0.888909	1.33898	0.411446	0.204383	0.98547	1.83031	-1.14153	0.643356	-1.15359	-0.440571	-0.545184	0.684769	-0.608341	-0.794086	0.129841	0.254078	1.12927	-0.0870569	1.76564	-0.321556	-0.057098	-0.818053	-0.454077	-1.67161	0.368318	-0.0990404
Q7Z434	MAVS_HUMAN	Mitochondrial antiviral-signaling protein (MAVS) (CARD adapter inducing interferon beta) (Cardif) (Interferon beta promoter stimulator protein 1) (IPS-1) (Putative NF-kappa-B-activating protein 031N) (Virus-induced-signaling adapter) (VISA)	MAVS IPS1 KIAA1271 VISA	0.0927627	0.117794	-1.20676	0.0879158	0.943824	1.31929	0.832125	-0.502531	0.635106	-0.022793	0.0677315	-1.90973	0.376989	-0.68397	-0.140862	0.643449	2.00994	0.478472	-0.299393	1.01057	0.509224	-0.933065	-1.49255	0.877074	-2.0094	1.66244	-1.85133	-0.91683	0.380064	-0.207308	0.643449	0.259637	-0.00126628	-0.770077
Q8NFH5	NUP35_HUMAN	Nucleoporin NUP35 (35 kDa nucleoporin) (Mitotic phosphoprotein 44) (MP-44) (Nuclear pore complex protein Nup53) (Nucleoporin NUP53)	NUP35 MP44 NUP53	0.440737	1.186	-1.20649	-0.885781	-2.30076	0.281039	0.203129	-0.356243	0.0281821	-1.06478	0.999683	0.520587	2.6047	0.516377	1.31908	-0.597305	0.262795	-0.647116	-0.796929	1.07953	0.799792	-0.0653697	-1.3958	-1.00986	0.71775	0.919124	-0.690463	0.560512	0.464169	-1.24378	0.307655	0.0681069	0.0539629	-1.07224
P42345	MTOR_HUMAN	Serine/threonine-protein kinase mTOR (EC 2.7.11.1) (FK506-binding protein 12-rapamycin complex-associated protein 1) (FKBP12-rapamycin complex-associated protein) (Mammalian target of rapamycin) (mTOR) (Mechanistic target of rapamycin) (Rapamycin and FKBP12 target 1) (Rapamycin target protein 1)	MTOR FRAP FRAP1 FRAP2 RAFT1 RAPT1	-0.708273	0.32233	-1.20633	1.70901	1.06262	-1.03487	-0.474988	-0.0642354	-0.367158	-0.384823	-0.548602	0.0320196	-1.25642	-0.0742537	0.271526	0.482001	1.45856	0.617013	-1.49937	0.482001	-0.58519	-0.264603	0.525548	-0.22926	-1.05605	1.08788	-1.61549	2.24564	-1.39668	1.55874	1.24407	-0.664726	0.106077	0.226297
O43670	ZN207_HUMAN	BUB3-interacting and GLEBS motif-containing protein ZNF207 (BuGZ) (hBuGZ) (Zinc finger protein 207)	ZNF207 BUGZ	1.84214	-1.48393	-1.20577	0.30159	-0.166336	0.0677338	-1.38726	0.740186	0.158342	-0.051303	0.95116	1.1588	2.33829	-0.782296	-0.309799	1.02667	-1.12007	-1.14023	-0.913851	-1.06109	0.0646477	-0.288246	0.607606	0.180994	1.2544	0.145309	0.683112	-1.57453	1.09308	0.56374	-1.27628	0.109262	-0.3437	-0.182378
Q9P2I0	CPSF2_HUMAN	Cleavage and polyadenylation specificity factor subunit 2 (Cleavage and polyadenylation specificity factor 100 kDa subunit) (CPSF 100 kDa subunit)	CPSF2 CPSF100 KIAA1367	1.50525	0.193671	-1.2057	0.9322	-0.0178738	-0.294805	-1.68412	0.199632	-0.375577	-0.547888	-1.49099	0.0128963	0.9023	0.259433	0.809074	0.943693	0.184681	-1.32531	-1.99486	-0.610199	-0.278781	-0.308681	-0.583275	-1.09098	1.63487	0.558441	-0.0563365	1.70525	-1.62432	1.00695	0.639838	0.705225	0.349135	0.947151
Q9Y263	PLAP_HUMAN	Phospholipase A-2-activating protein (PLA2P) (PLAP)	PLAA PLAP	-0.685724	-1.10206	-1.20446	0.448685	0.317259	-0.136922	-0.276376	1.34776	0.695743	-0.218372	0.374031	-0.269392	-0.769418	0.332675	-0.420785	-0.250467	0.318174	0.796715	-2.61599	1.45271	0.289172	-0.000853014	0.222638	-0.799269	-0.972436	-0.856426	1.24455	0.752516	-2.14704	1.71029	-0.00445275	1.22562	-0.0878604	1.28976
O00442	RTCA_HUMAN	RNA 3'-terminal phosphate cyclase (RNA cyclase) (RNA-3'-phosphate cyclase) (EC 6.5.1.4) (RNA terminal phosphate cyclase domain-containing protein 1) (RTC domain-containing protein 1)	RTCA RPC RPC1 RTC1 RTCD1	-0.154652	-1.50965	-1.20399	-1.25479	2.42051	0.0374735	1.51787	-0.201767	-0.107464	0.743494	0.108257	1.62167	0.00606749	0.641886	-0.768107	-0.35689	-0.252571	0.606477	-0.1951	0.688005	1.17148	0.135387	0.576774	0.495879	-0.626672	1.18379	-1.16247	0.0812916	1.09604	-1.05312	-0.417561	-1.35797	-0.711345	-1.79824
Q8NBU5	ATAD1_HUMAN	Outer mitochondrial transmembrane helix translocase (EC 7.4.2.-) (ATPase family AAA domain-containing protein 1) (hATAD1) (Thorase)	ATAD1 FNP001	-2.04832	-0.888065	-1.20146	-1.34354	0.382688	-0.0455001	0.503568	-1.38617	0.389595	-0.54076	0.00284376	0.907565	0.936928	0.7238	-0.370095	0.00284376	-0.419988	0.887198	-0.0455001	2.4891	0.659861	-0.0363572	0.63822	0.93519	0.240709	0.716696	-1.06763	0.196219	2.16597	0.183875	-0.701596	-0.777565	-1.05937	-1.03096
O75191	XYLB_HUMAN	Xylulose kinase (Xylulokinase) (EC 2.7.1.17)	XYLB	0.044586	0.152866	-1.20139	0.0205028	0.84395	1.39809	0.586892	-0.72016	0.044586	-0.484494	0.56051	0.44586	0.279933	-0.599356	-1.54459	-1.8758	-0.779571	0.8384	-0.111465	-0.044586	-0.135947	-0.912256	1.29936	-0.563695	-1.45884	0.361128	-1.79618	1.27389	2.11178	0.277952	-0.136943	0.00955415	-0.191398	2.00682
P53384	NUBP1_HUMAN	Cytosolic Fe-S cluster assembly factor NUBP1 (Nucleotide-binding protein 1) (NBP 1)	NUBP1 NBP NBP1	1.10539	0.321522	-1.19792	-0.411738	-1.20384	-1.43688	1.15048	-0.112482	-0.631828	-1.60876	1.59265	-0.398787	1.4751	-0.411738	-1.07672	-0.165746	-0.396521	0.65341	1.04183	0.554563	1.22149	0.0954754	-0.377601	2.16466	-0.426954	0.688915	-0.271673	-0.483529	1.26207	-1.88266	-0.568271	-0.165746	0.298361	-0.396521
Q9Y305	ACOT9_HUMAN	Acyl-coenzyme A thioesterase 9, mitochondrial (Acyl-CoA thioesterase 9) (EC 3.1.2.-) (Acyl-CoA thioester hydrolase 9)	ACOT9 CGI-16	-0.924621	-1.36282	-1.19277	-1.17404	1.13656	0.941805	1.04697	0.0482783	-0.0644418	-0.0711434	1.22583	-0.251084	0.625483	0.432301	-0.932735	-0.997655	-0.54766	-0.538293	-0.0157524	-0.186165	1.24718	0.51777	2.40249	0.633439	1.16639	1.63354	-0.543221	-0.22674	0.405373	-0.76777	-1.03823	0.20335	-1.02066	-1.81095
Q14166	TTL12_HUMAN	Tubulin--tyrosine ligase-like protein 12 (Inactive tubulin--tyrosine ligase-like protein 12)	TTLL12 KIAA0153	0.645958	0.445482	-1.19258	0.840008	-0.0123207	1.394	1.85441	-1.22189	0.0116167	-0.458014	-0.443194	2.15701	-0.051496	-0.426816	-0.476108	-0.529967	0.260483	1.1189	0.909269	0.82848	0.0855857	-0.794573	-0.0751564	-0.317522	-0.673563	0.721834	-2.09787	-0.58981	1.98299	-0.534591	-0.877059	-0.972808	-1.11128	-0.3994
P23141	EST1_HUMAN	Liver carboxylesterase 1 (Acyl-coenzyme A:cholesterol acyltransferase) (ACAT) (Brain carboxylesterase hBr1) (Carboxylesterase 1) (CE-1) (hCE-1) (EC 3.1.1.1) (Cholesteryl ester hydrolase) (CEH) (EC 3.1.1.13) (Cocaine carboxylesterase) (Egasyn) (HMSE) (Methylumbelliferyl-acetate deacetylase 1) (EC 3.1.1.56) (Monocyte/macrophage serine esterase) (Retinyl ester hydrolase) (REH) (Serine esterase 1) (T…	CES1 CES2 SES1	-1.38187	-0.691904	-1.19069	-1.23996	-0.404207	-0.193923	-0.672318	-0.0981563	0.0754762	0.304083	-0.602386	-0.445025	-0.336303	-0.446568	-0.180693	-0.754961	-1.0266	-1.59554	0.198212	0.104471	0.339642	0.227746	0.0901145	-0.205183	0.603887	-0.270079	-1.05307	2.68952	1.04919	1.6563	1.34337	1.41206	1.84616	0.84921
Q9NY61	AATF_HUMAN	Protein AATF (Apoptosis-antagonizing transcription factor) (Rb-binding protein Che-1)	AATF CHE1 DED HSPC277	-0.26169	-0.953714	-1.19051	0.644879	1.05392	0.0881246	1.58077	-0.395002	-1.15904	-0.384603	0.407521	2.27447	0.863254	0.650078	-0.581086	-0.0829803	-0.566582	0.332915	-0.03355	-0.592493	1.05823	-1.09692	1.54062	0.772544	-1.15151	2.10591	0.0995316	-0.607702	-0.246819	-0.745961	-1.77122	-0.193248	-0.727763	-0.730363
Q06481	APLP2_HUMAN	Amyloid beta precursor like protein 2 (APPH) (Amyloid beta (A4) precursor-like protein 2) (Amyloid protein homolog) (Amyloid-like protein 2) (APLP-2) (CDEI box-binding protein) (CDEBP) (Sperm membrane protein YWK-II)	APLP2 APPL2	0.387173	-1.01114	-1.18769	-0.0189962	-0.64797	-0.689175	-0.673515	-0.624099	0.152882	-0.0923794	-0.725348	-0.0370897	-0.721943	-0.303387	2.48046	1.99079	2.54423	1.96136	-0.512618	-0.587601	-0.20579	-0.498581	-0.420627	0.0982623	0.0951554	-0.0718716	0.667459	0.619307	0.426492	0.994779	-0.675999	-1.08876	-0.879581	-0.74418
P48426	PI42A_HUMAN	Phosphatidylinositol 5-phosphate 4-kinase type-2 alpha (EC 2.7.1.149) (1-phosphatidylinositol 5-phosphate 4-kinase 2-alpha) (Diphosphoinositide kinase 2-alpha) (PIP5KIII) (Phosphatidylinositol 5-Phosphate 4-Kinase) (PI5P4Kalpha) (Phosphatidylinositol 5-phosphate 4-kinase type II alpha) (PI(5)P 4-kinase type II alpha) (PIP4KII-alpha) (PtdIns(4)P-5-kinase B isoform) (PtdIns(4)P-5-kinase C isoform) …	PIP4K2A PI5P4KA PIP5K2 PIP5K2A	1.36585	-0.0770109	-1.18687	-0.286418	0.0448652	0.835095	1.20099	-0.386468	0.587411	-0.933409	-0.159572	0.371179	0.420603	-0.766659	-0.623488	1.70002	0.347233	1.96805	-0.823994	-1.43731	-0.866709	-0.339778	-1.63781	-1.24073	1.04091	0.854154	0.988423	-0.273585	-1.68045	-0.833359	1.07098	-0.690323	0.580683	0.867494
Q9Y371	SHLB1_HUMAN	Endophilin-B1 (Bax-interacting factor 1) (Bif-1) (SH3 domain-containing GRB2-like protein B1)	SH3GLB1 KIAA0491 CGI-61	-0.748873	-1.09581	-1.18618	-0.779743	1.06889	0.939729	0.871481	1.29422	-0.0560109	0.0453597	0.605813	0.962257	-0.43646	1.61102	-0.800438	-0.743867	-0.523044	-0.254122	0.689417	0.476652	1.18115	0.498657	1.62708	1.31269	-0.432385	1.66195	-0.778911	-1.04975	-1.31555	-0.861235	-1.34512	-1.06377	-1.14238	-0.232731
Q16629	SRSF7_HUMAN	Serine/arginine-rich splicing factor 7 (Splicing factor 9G8) (Splicing factor, arginine/serine-rich 7)	SRSF7 SFRS7	-1.32893	-0.054297	-1.18284	-0.591212	0.229203	0.742628	-0.0626756	0.73083	0.713608	-0.149597	0.393276	0.531677	1.62808	0.105559	-1.04097	-0.938281	-0.553359	-1.89783	1.61099	0.468057	1.97576	1.32526	0.60311	0.987063	0.106961	0.125186	0.369837	-2.44061	-0.404752	-1.016	-0.660362	-0.186002	-0.407556	0.268185
Q07820	MCL1_HUMAN	Induced myeloid leukemia cell differentiation protein Mcl-1 (Bcl-2-like protein 3) (Bcl2-L-3) (Bcl-2-related protein EAT/mcl1) (mcl1/EAT)	MCL1 BCL2L3	-0.936566	-0.911708	-1.17908	-0.605308	0.343627	1.35659	1.36516	0.308205	0.0142569	-0.363717	-0.327542	-0.408331	-0.318419	-0.242922	-0.687985	-0.656912	-0.952593	-0.605308	1.71082	2.08991	1.6596	0.693239	0.940221	0.492775	1.38781	1.60675	-1.29079	-0.638268	0.210059	-1.03564	-0.364829	-0.725272	-0.982792	-0.945044
P49770	EI2BB_HUMAN	Translation initiation factor eIF-2B subunit beta (S20I15) (S20III15) (eIF-2B GDP-GTP exchange factor subunit beta)	EIF2B2 EIF2BB	1.9862	-0.85887	-1.17861	1.00598	1.14801	0.494916	1.17861	-1.29766	0.0454165	0.48811	0.0586371	-0.401438	1.47624	-0.238103	-0.63412	-0.0497715	-0.738118	1.32742	-0.430524	0.965568	0.190482	0.041668	-0.649985	0.31776	-1.66077	0.607162	1.32781	-1.83719	0.827407	-1.01789	0.0665694	-1.54898	-0.922648	-0.0892885
P20042	IF2B_HUMAN	Eukaryotic translation initiation factor 2 subunit 2 (Eukaryotic translation initiation factor 2 subunit beta) (eIF-2-beta)	EIF2S2 EIF2B	1.24056	-1.00961	-1.17708	-0.468573	0.762284	0.774653	-0.386907	1.59294	0.0366226	-0.797443	0.212884	0.662299	-0.00285636	1.5488	0.564376	1.47764	1.17578	0.153854	-0.397331	-0.738515	0.268627	0.262006	-0.9323	-0.3427	0.6902	0.116332	1.57556	-1.41367	-2.27626	-0.13308	-1.38687	-1.08588	-1.08217	0.515832
P50502	F10A1_HUMAN	Hsc70-interacting protein (Hip) (Aging-associated protein 2) (Progesterone receptor-associated p48 protein) (Protein FAM10A1) (Putative tumor suppressor ST13) (Renal carcinoma antigen NY-REN-33) (Suppression of tumorigenicity 13 protein)	ST13 AAG2 FAM10A1 HIP SNC6	0.595491	-0.462701	-1.1755	-0.429991	-0.00770435	-0.179953	-0.0928445	0.226499	-0.167603	0.155843	-1.11107	-0.622274	-0.852814	-1.2328	0.0829699	-0.268677	-0.658093	0.260992	-0.768198	-0.445476	0.192005	-0.362673	-0.264127	-0.696374	-1.09371	-0.418307	3.40964	-0.115278	1.75757	2.31336	0.798939	0.222394	0.145828	1.26464
O00584	RNT2_HUMAN	Ribonuclease T2 (EC 4.6.1.19) (Ribonuclease 6)	RNASET2 RNASE6PL	-0.172378	-1.15982	-1.17528	-0.909975	0.999041	0.773768	0.728292	-0.315247	-0.253101	-0.604873	0.649868	0.516581	0.405503	0.385605	-0.639819	-0.369492	-1.20402	-0.116267	2.39573	0.176795	1.47999	1.63255	0.679904	0.702431	0.533734	1.5419	-0.589132	-1.08098	0.628802	-0.775111	-1.43766	-1.19174	-1.06474	-1.17086
Q9H6Z4	RANB3_HUMAN	Ran-binding protein 3 (RanBP3)	RANBP3	1.38631	0.0276467	-1.1724	0.0909303	-1.23647	1.11349	1.39088	-1.2064	0.640799	0.130164	0.492238	0.554363	0.776215	-0.515887	-0.490967	-0.137121	-0.594355	1.07701	0.42471	1.28636	0.574815	-0.837605	0.141093	0.01144	-0.521118	1.58182	0.562467	-1.13653	1.27579	-0.845451	-1.7956	-1.84422	-1.59089	0.386492
Q13616	CUL1_HUMAN	Cullin-1 (CUL-1)	CUL1	-0.359636	1.32473	-1.17236	0.272642	0.535848	-1.12186	0.681606	-0.777031	0.045464	0.681606	-0.0184991	0.306647	1.49953	0.436228	0.631793	0.0348035	-0.477124	0.163585	-1.70819	-0.370297	0.89972	-0.218114	0.16273	-0.0344899	-1.77218	-0.395332	-2.0973	2.03898	1.45864	-0.886088	-0.0291597	0.658444	-1.45864	1.06331
P0DPK5	H3Y2_HUMAN	Histone H3.X (Histone H3.Y2)	H3Y2	-0.347132	0.57156	-1.17227	-0.680207	0.258124	-0.141777	0.695338	-0.210509	-0.325516	0.684154	-0.18501	1.31732	0.986103	0.315106	-1.14693	0.333781	-0.512458	1.06439	1.20924	-0.249859	-0.0763095	-1.69789	-0.152585	0.225699	0.303922	-0.82559	1.63076	-1.94674	1.93668	-1.67552	0.809339	-1.86027	0.203273	0.661788
P42765	THIM_HUMAN	3-ketoacyl-CoA thiolase, mitochondrial (EC 2.3.1.16) (Acetyl-CoA acetyltransferase) (EC 2.3.1.9) (Acetyl-CoA acyltransferase) (Acyl-CoA hydrolase, mitochondrial) (EC 3.1.2.-, EC 3.1.2.1, EC 3.1.2.2) (Beta-ketothiolase) (Mitochondrial 3-oxoacyl-CoA thiolase) (T1)	ACAA2	-0.687636	-0.975973	-1.17064	-0.288726	-0.676373	-0.077623	0.395767	-0.792246	0.36119	-0.0536348	0.399935	-0.660154	-0.504768	-0.700461	-1.47696	-1.24719	-1.41959	-0.637683	0.383716	1.56049	0.359399	-0.13806	0.0692486	-0.601585	-0.615603	0.147687	0.333257	-0.265943	2.41764	0.242936	2.07634	1.48525	0.969424	1.78856
Q15393	SF3B3_HUMAN	Splicing factor 3B subunit 3 (Pre-mRNA-splicing factor SF3b 130 kDa subunit) (SF3b130) (STAF130) (Spliceosome-associated protein 130) (SAP 130)	SF3B3 KIAA0017 SAP130	-0.517645	0.159996	-1.16859	1.65288	-0.165204	-0.0681547	-0.455787	-1.84197	0.407726	-0.209571	-0.177122	-0.33206	0.216946	-0.735608	0.413685	0.246829	0.0573251	0.586593	0.482641	-0.151583	-0.0887246	-0.787307	-0.386544	0.142118	-0.819619	0.046339	-2.8613	2.4432	2.34371	0.573669	0.675037	-0.311629	0.327452	0.302249
Q96RQ3	MCCA_HUMAN	Methylcrotonoyl-CoA carboxylase subunit alpha, mitochondrial (MCCase subunit alpha) (EC 6.4.1.4) (3-methylcrotonyl-CoA carboxylase 1) (3-methylcrotonyl-CoA carboxylase biotin-containing subunit) (3-methylcrotonyl-CoA:carbon dioxide ligase subunit alpha)	MCCC1 MCCA	-0.233528	1.54036	-1.16755	-1.51187	-1.17178	-1.0633	0.156183	-1.16755	0.388064	0.473725	-0.828732	-0.755431	0.343648	1.26949	-0.471023	-0.189548	0.489028	-0.455946	-0.946014	2.40238	-0.344998	1.26184	-0.371334	-0.62349	-1.80646	-0.237875	1.10641	0.84253	1.21976	-0.421514	-0.133839	0.508278	0.775964	1.12411
P13995	MTDC_HUMAN	Bifunctional methylenetetrahydrofolate dehydrogenase/cyclohydrolase, mitochondrial [Includes: NAD-dependent methylenetetrahydrofolate dehydrogenase (EC 1.5.1.15); Methenyltetrahydrofolate cyclohydrolase (EC 3.5.4.9)]	MTHFD2 NMDMC	-0.233565	-1.07795	-1.1638	-0.628671	1.61223	1.37388	1.46672	1.27922	-0.184427	-0.175691	1.09656	1.06211	1.15874	1.26774	-0.578664	-0.168612	-0.420827	-0.314167	0.854257	0.503511	0.878915	0.651252	-0.0675113	0.0821631	-0.221328	0.736006	0.154459	-1.52246	-0.861811	-0.856335	-1.38182	-1.52415	-1.52863	-1.26733
Q14249	NUCG_HUMAN	Endonuclease G, mitochondrial (Endo G) (EC 3.1.30.-)	ENDOG	-0.266971	1.5955	-1.16333	-0.893363	0.679616	1.69784	-0.435385	-0.367894	0.152598	0.138291	0.265165	1.27315	0.665367	-0.795339	-1.52568	-0.875856	1.47848	0.130256	-0.655839	-0.292554	-0.813016	-0.089894	0.111664	-0.614905	2.53906	0.064372	-1.43869	-1.25961	0.540025	0.82606	0.577283	0.577283	-0.427351	-1.39633
Q969Z0	FAKD4_HUMAN	FAST kinase domain-containing protein 4 (Cell cycle progression restoration protein 2) (Cell cycle progression protein 2) (Protein TBRG4) (Transforming growth factor beta regulator 4)	TBRG4 CPR2 FASTKD4 KIAA0948	1.22554	-1.45366	-1.16277	-0.44823	1.48892	1.54341	2.18664	0.645911	-0.182175	-0.0965418	-0.65444	1.17105	-0.0881683	1.99126	0.344583	-0.00961626	0.107214	-1.41398	-0.291159	0.317337	-0.0853771	0.28864	0.726028	-0.0731904	-1.21301	0.523099	-1.78969	-0.972311	-0.280759	-0.372868	-0.672604	-0.718014	-1.00926	0.428199
Q9BRF8	CPPED_HUMAN	Serine/threonine-protein phosphatase CPPED1 (EC 3.1.3.16) (Calcineurin-like phosphoesterase domain-containing protein 1) (Complete S-transactivated protein 1)	CPPED1 CSTP1	-1.273	0.110557	-1.15982	0.242331	0.401643	1.76363	0.631461	0.300218	-0.604578	-0.175742	0.236335	0.998187	-0.243277	-0.47161	0.800537	-1.1005	-1.23379	-0.651703	-0.644108	0.268678	0.57679	-0.950786	2.15175	-0.115842	-1.46212	0.985216	-0.967536	-1.10769	2.55138	0.850146	-0.223651	-0.694419	-0.246493	0.4578
P07814	SYEP_HUMAN	Bifunctional glutamate/proline--tRNA ligase (Bifunctional aminoacyl-tRNA synthetase) (Cell proliferation-inducing gene 32 protein) (Glutamatyl-prolyl-tRNA synthetase) [Includes: Glutamate--tRNA ligase (EC 6.1.1.17) (Glutamyl-tRNA synthetase) (GluRS); Proline--tRNA ligase (EC 6.1.1.15) (Prolyl-tRNA synthetase)]	EPRS1 EPRS GLNS PARS QARS QPRS PIG32	-1.16246	0.0955724	-1.15943	-1.49642	0.323086	0.0630097	0.21668	-0.777774	-0.000838794	0.0438158	0.191558	-0.0521304	0.415765	0.0923732	0.0398114	-0.297096	-0.310653	-0.497113	1.46108	0.510375	-0.0299913	0.890656	0.748742	0.860264	2.42895	0.138017	-2.71376	1.4664	1.82101	-0.268893	-0.854067	-0.679548	-0.735044	-0.771947
P07954	FUMH_HUMAN	Fumarate hydratase, mitochondrial (Fumarase) (HsFH) (EC 4.2.1.2)	FH	0.206717	-0.562935	-1.15822	0.261817	0.857323	-1.18401	0.972705	-1.00862	-0.920077	0.0948215	-0.219637	0.393132	0.802231	0.755264	-0.807489	-1.00959	-0.817852	0.0762665	-0.871166	0.0553707	0.679884	0.345314	1.60021	0.893314	-2.02683	1.62097	2.24159	-1.14617	1.27248	-0.947738	-0.0885931	0.562013	-0.945418	0.0229209
Q9NP58	ABCB6_HUMAN	ATP-binding cassette sub-family B member 6 (ABC-type heme transporter ABCB6) (EC 7.6.2.5) (Mitochondrial ABC transporter 3) (Mt-ABC transporter 3) (P-glycoprotein-related protein) (Ubiquitously-expressed mammalian ABC half transporter)	ABCB6 MTABC3 PRP UMAT	-1.44107	0.212678	-1.15668	-0.133721	-0.133221	-1.03963	0.223504	-0.71827	-0.552339	-0.0525331	-0.153419	0.0182677	0.808054	1.29518	0.965072	0.705016	-0.133721	0.272217	-0.706353	0.65957	-0.198671	-0.961833	0.0687639	-0.282185	-0.91312	0.889242	-1.46127	2.66427	-0.945595	-0.00382059	-0.335206	0.811058	-0.961833	2.6916
O15042	SR140_HUMAN	U2 snRNP-associated SURP motif-containing protein (140 kDa Ser/Arg-rich domain protein) (U2-associated protein SR140)	U2SURP KIAA0332 SR140	0.402915	0.131532	-1.15257	0.396881	-0.617639	0.995372	1.61045	0.899471	-0.265987	-0.706367	0.850124	-2.37972	-1.09863	0.801405	0.12771	0.601675	-0.17926	-0.556816	1.9433	-0.575593	1.91201	-0.848563	-1.32476	0.601675	-1.43451	-0.00274009	0.437316	0.364692	0.391977	-0.480814	-0.308032	-0.984579	1.0907	-0.642624
P09455	RET1_HUMAN	Retinol-binding protein 1 (Cellular retinol-binding protein) (CRBP) (Cellular retinol-binding protein I) (CRBP-I)	RBP1 CRBP1	0.160693	-1.05909	-1.1519	-0.522808	0.437609	-0.260626	0.29953	-0.357776	-0.141706	-0.0784917	1.31762	1.41616	0.559067	1.6889	-0.559627	0.357762	-0.0248917	-0.150429	-0.384644	-0.989441	0.0117821	-0.332387	1.70157	1.56736	1.05275	2.51829	-0.697236	-0.323485	-0.377524	-1.09689	-1.48041	-1.06249	-0.962893	-1.07432
P36543	VATE1_HUMAN	V-type proton ATPase subunit E 1 (V-ATPase subunit E 1) (V-ATPase 31 kDa subunit) (p31) (Vacuolar proton pump subunit E 1)	ATP6V1E1 ATP6E ATP6E2	1.52408	-0.651647	-1.15182	-0.807157	0.275276	-0.00470557	-0.654114	0.264149	-0.1393	-0.527199	-0.00661021	-0.0662888	0.570236	0.449543	-0.84338	-0.875759	-0.982598	-0.517245	-1.12908	0.227025	-0.814623	-0.931583	-0.407219	-0.185011	2.68174	0.160875	2.46878	-1.64968	1.37154	0.082487	0.370508	1.093	0.914895	-0.109129
Q86X76	NIT1_HUMAN	Deaminated glutathione amidase (dGSH amidase) (EC 3.5.1.128) (Nitrilase homolog 1)	NIT1	-0.876026	-1.25578	-1.1515	-0.0545654	0.129804	-0.239685	0.348504	-1.39629	-0.0549403	-0.639844	-1.97423	0.725091	0.753414	-1.02819	-0.742599	0.222176	-0.0214364	-0.225732	-0.393638	0.23244	-0.597513	-0.671133	0.83799	-0.896553	-0.3288	-0.216529	1.4846	0.273494	2.44115	1.10863	0.437711	2.09015	0.14973	1.5301
Q9NR30	DDX21_HUMAN	Nucleolar RNA helicase 2 (EC 3.6.4.13) (DEAD box protein 21) (Gu-alpha) (Nucleolar RNA helicase Gu) (Nucleolar RNA helicase II) (RH II/Gu)	DDX21	1.19625	-1.19669	-1.15059	1.39903	0.865326	1.27425	0.866423	0.221124	0.22014	-0.313635	0.37765	0.297381	0.946816	0.30367	0.183034	1.11295	0.420671	0.485991	0.29208	0.479881	1.05161	-0.124137	-0.539392	0.674497	0.00219561	1.1356	-1.70103	-1.04524	-0.518925	-1.17212	-0.516675	-1.9744	-1.61787	-1.93586
P04181	OAT_HUMAN	Ornithine aminotransferase, mitochondrial (EC 2.6.1.13) (Ornithine delta-aminotransferase) (Ornithine--oxo-acid aminotransferase) [Cleaved into: Ornithine aminotransferase, hepatic form; Ornithine aminotransferase, renal form]	OAT	0.532042	-1.01576	-1.14968	-0.569696	0.308017	0.835267	1.15553	-1.57685	-0.334639	0.542403	-0.28033	1.81283	0.350915	0.792809	-1.48418	-1.79419	-1.16625	0.0673671	0.398532	1.24937	1.14817	-0.440811	0.627082	0.771906	-0.969242	1.78891	-0.178501	-0.676333	1.32676	-0.742771	0.479996	-1.2511	-0.249323	-0.308242
O96008	TOM40_HUMAN	Mitochondrial import receptor subunit TOM40 homolog (Protein Haymaker) (Translocase of outer membrane 40 kDa subunit homolog) (p38.5)	TOMM40 C19orf1 PEREC1 TOM40	0.190728	-1.62783	-1.14955	-0.00624667	0.204418	1.43656	1.14257	-0.530318	0.277434	0.0461605	1.11027	0.190728	-0.362064	0.544028	-0.466417	-0.356893	0.11098	1.26807	0.971087	1.8701	1.14533	0.15787	-0.306694	0.29797	-1.71775	1.87489	0.0355685	-1.33805	0.178557	-0.650303	-1.1943	-1.29469	-0.443433	-1.6088
P09382	LEG1_HUMAN	Galectin-1 (Gal-1) (14 kDa laminin-binding protein) (HLBP14) (14 kDa lectin) (Beta-galactoside-binding lectin L-14-I) (Galaptin) (HBL) (HPL) (Lactose-binding lectin 1) (Lectin galactoside-binding soluble 1) (Putative MAPK-activating protein PM12) (S-Lac lectin 1)	LGALS1	-0.36513	-0.84846	-1.14938	-1.08791	0.609202	0.110528	0.6581	0.488533	-0.0473853	-0.0217569	1.05353	1.70053	0.268626	1.43334	-0.524962	0.501156	0.802762	0.622067	-0.146481	-0.203381	0.516618	0.190202	1.10212	1.45311	0.339102	1.76611	0.107971	-1.38805	-1.28556	-0.855284	-1.72434	-1.38997	-1.60509	-1.08049
P28799	GRN_HUMAN	Progranulin (PGRN) (Acrogranin) (Epithelin precursor) (Glycoprotein of 88 Kda) (GP88) (Glycoprotein 88) (Granulin precursor) (PC cell-derived growth factor) (PCDGF) (Proepithelin) (PEPI) [Cleaved into: Paragranulin; Granulin-1 (Granulin G); Granulin-2 (Granulin F); Granulin-3 (Epithelin-2) (Granulin B); Granulin-4 (Epithelin-1) (Granulin A); Granulin-5 (Granulin C); Granulin-6 (Granulin D); Granu…	GRN	0.493667	-0.537127	-1.14893	0.204601	-0.983952	-0.559247	0.220525	-0.800876	0.0955066	-0.350459	-0.842383	-1.09455	-0.864571	-0.637088	1.75893	1.79433	0.470757	1.64685	-0.793719	-0.23187	-0.245816	-0.964664	-0.86008	-0.599063	-1.1785	0.0817603	1.84299	0.843164	1.98125	0.350191	-0.245142	-0.0814538	-0.509697	1.74466
Q9UBQ5	EIF3K_HUMAN	Eukaryotic translation initiation factor 3 subunit K (eIF3k) (Eukaryotic translation initiation factor 3 subunit 12) (Muscle-specific gene M9 protein) (PLAC-24) (eIF-3 p25) (eIF-3 p28)	EIF3K EIF3S12 ARG134 HSPC029 MSTP001 PTD001	0.51633	-0.570608	-1.14823	0.710254	-1.69274	0.414674	1.53205	-1.24115	0.958144	1.30264	0.27392	-1.52461	0.175941	-0.436777	0.00413984	0.809569	-0.808473	0.756716	0.422494	0.0510581	-0.04185	-1.44152	0.27392	0.449863	-0.509374	0.129479	-1.12972	1.88869	1.7934	-0.065081	0.53197	-1.6771	0.457617	-1.16565
P01344	IGF2_HUMAN	Insulin-like growth factor II (IGF-II) (Somatomedin-A) (T3M-11-derived growth factor) [Cleaved into: Insulin-like growth factor II; Insulin-like growth factor II Ala-25 Del; Preptin]	IGF2 PP1446	-0.158614	-1.287	-1.14718	-0.223263	-0.56139	-1.23781	-0.731997	-1.16233	-0.60751	-0.0905104	-0.908823	-0.290823	-1.02423	-0.861185	0.785295	1.92291	0.911812	1.26908	-0.330793	0.333325	-0.304339	-0.642902	-0.484525	0.00741527	-0.356015	0.406642	1.83067	1.67386	1.91948	1.96848	-0.472226	-0.213958	-0.236627	0.305073
O95299	NDUAA_HUMAN	NADH dehydrogenase [ubiquinone] 1 alpha subcomplex subunit 10, mitochondrial (Complex I-42kD) (CI-42kD) (NADH-ubiquinone oxidoreductase 42 kDa subunit)	NDUFA10	-0.551307	-1.35729	-1.14708	-1.16337	-0.192622	0.21248	-0.107713	-0.619252	-0.618824	0.651451	-0.298118	-0.361415	-0.0783887	-0.0132245	-1.1463	-0.293898	-0.254332	-1.48268	2.0059	0.845453	-0.104454	0.0910383	1.29697	1.19992	2.60638	1.60936	-1.45435	-0.669462	0.482024	-0.397693	1.1324	0.250459	0.436409	-0.508473
O75608	LYPA1_HUMAN	Acyl-protein thioesterase 1 (APT-1) (hAPT1) (EC 3.1.2.-) (Lysophospholipase 1) (Lysophospholipase I) (LPL-I) (LysoPLA I) (Palmitoyl-protein hydrolase) (EC 3.1.2.22)	LYPLA1 APT1 LPL1	0.148424	-0.379267	-1.14636	-0.658474	-1.09498	1.31298	-0.791179	0.387554	0.439564	1.26575	-0.257958	0.275798	1.40626	0.172884	-0.682537	-0.148781	0.278267	-0.635055	1.34938	-0.852369	0.410972	0.797378	0.354648	2.38656	1.30088	0.215818	-1.42858	0.16662	-1.27126	1.03937	-1.23449	-0.355005	-0.998043	-1.77476
Q99816	TS101_HUMAN	Tumor susceptibility gene 101 protein (ESCRT-I complex subunit TSG101)	TSG101	-1.22927	0.248787	-1.1439	-0.742547	-0.122211	0.797864	1.57935	-0.0557872	0.667273	-0.210382	0.198331	-0.229059	1.24935	1.35935	1.59032	-0.0123957	-0.489843	-0.772277	1.13325	-0.882016	0.318809	0.788541	0.972976	0.89284	1.17206	0.946109	-1.46374	0.284403	-0.718763	-0.680114	-0.864208	-1.98314	-1.26877	-1.3312
Q68EM7	RHG17_HUMAN	Rho GTPase-activating protein 17 (Rho-type GTPase-activating protein 17) (RhoGAP interacting with CIP4 homologs protein 1) (RICH-1)	ARHGAP17 RICH1 MSTP066 MSTP110	-0.497005	-1.05116	-1.14246	-0.25572	0.200947	0.832261	1.15219	-1.23138	-0.444395	-0.124809	-0.945939	-1.24757	-0.142099	-0.436031	-0.731993	-0.0796363	-0.27548	-0.30018	1.3794	0.267586	0.85826	-0.643513	-0.858256	1.03919	-1.48332	1.90555	-0.896836	0.506082	2.02164	0.418596	2.42107	0.10625	0.0604429	-0.381691
Q2TB90	HKDC1_HUMAN	Hexokinase HKDC1 (EC 2.7.1.1) (Hexokinase domain-containing protein 1)	HKDC1	-1.27089	-0.774163	-1.14236	-1.25584	0.933488	1.12625	1.00079	1.05688	-0.310799	0.086398	0.137737	0.257594	-0.221443	0.728168	-0.598703	-0.482553	-0.304925	-0.569721	1.48582	1.36473	1.17689	1.84996	1.15467	0.910011	0.00943779	1.2695	-1.21281	-0.328098	-1.05757	-0.577547	-0.879193	-1.51307	-1.13714	-0.911476
P09417	DHPR_HUMAN	Dihydropteridine reductase (EC 1.5.1.34) (HDHPR) (Quinoid dihydropteridine reductase) (Short chain dehydrogenase/reductase family 33C member 1)	QDPR DHPR SDR33C1	1.46714	-1.43233	-1.14223	0.0978757	-0.495808	0.702226	-0.972722	-1.30951	-0.0937391	0.200475	-0.644541	0.924508	1.33352	-0.223304	-0.486001	0.0811445	-0.450806	-0.792059	-1.17409	2.46414	0.0510371	-1.09763	-0.34871	0.764335	0.588566	1.05026	-0.974695	-0.523593	2.27476	1.0971	0.138349	-0.368323	-0.497644	-0.207691
Q9Y4C8	RBM19_HUMAN	Probable RNA-binding protein 19 (RNA-binding motif protein 19)	RBM19 KIAA0682	0.195853	2.55624	-1.1384	-0.363656	0.453582	0.986535	1.45463	0.189734	-0.179663	0.434806	1.1638	-0.0898658	1.66808	-0.166017	-1.3272	-1.24907	0.260884	-0.055339	-0.0560461	-0.0513813	0.110678	-1.62855	-0.56101	-1.08347	-1.39138	1.77085	-0.174998	-1.31787	-0.205545	0.561296	0.355622	0.378946	-1.00401	-0.498051
Q9NX46	ADPRS_HUMAN	ADP-ribosylhydrolase ARH3 (ADP-ribose glycohydrolase ARH3) (ADP-ribosylhydrolase 3) (O-acetyl-ADP-ribose deacetylase ARH3) (EC 3.5.1.-) (Poly(ADP-ribose) glycohydrolase ARH3) (EC 3.2.1.143) ([Protein ADP-ribosylarginine] hydrolase-like protein 2) ([Protein ADP-ribosylserine] hydrolase) (EC 3.2.2.-)	ADPRS ADPRHL2 ARH3	1.05832	-0.559627	-1.13836	0.488797	-0.53276	-0.425295	0.911383	-1.26079	0.732941	-0.0285751	1.90909	-0.476043	-0.273438	-0.293185	-0.670077	0.762792	-0.755265	1.42875	0.688164	0.735926	0.0543624	-0.482756	-1.64323	0.129942	-1.30423	1.19969	0.849361	-1.58652	1.68941	-1.27659	-1.26711	0.294125	-0.139158	1.17994
P55263	ADK_HUMAN	Adenosine kinase (AK) (EC 2.7.1.20) (Adenosine 5'-phosphotransferase)	ADK	-1.01637	1.7974	-1.13734	-0.513379	-1.39174	-0.36458	1.33456	-0.642639	-1.07748	0.294097	-0.542077	-1.39465	1.39839	0.490381	0.76151	0.842984	-0.773495	-0.106449	0.889541	-1.33936	1.22126	-0.11762	0.412335	0.671307	0.426549	1.52925	0.47635	0.874992	0.428144	-1.36075	-0.390768	0.790608	-0.886797	-1.58416
Q9H0E2	TOLIP_HUMAN	Toll-interacting protein	TOLLIP	1.2053	0.298136	-1.1371	-0.701093	0.219252	-1.17601	-0.320681	-0.0397624	-0.549869	0.0685084	-0.56959	-0.747079	-0.46992	-0.382133	-0.0864245	0.480555	0.287976	1.50822	-1.19573	-1.83174	-1.7838	-0.534297	-0.0420522	0.0417622	0.533781	-0.932266	2.28996	-0.0667035	1.56382	-0.118771	1.05247	0.677766	0.428436	2.02909
P24928	RPB1_HUMAN	DNA-directed RNA polymerase II subunit RPB1 (RNA polymerase II subunit B1) (EC 2.7.7.6) (DNA-directed RNA polymerase II subunit A) (DNA-directed RNA polymerase III largest subunit) (RNA-directed RNA polymerase II subunit RPB1) (EC 2.7.7.48)	POLR2A POLR2	0.82696	-0.405394	-1.13473	0.614212	-0.601307	0.109667	0.452327	-1.88345	0.435135	-0.495859	-0.8067	-0.241081	-0.0362201	-0.412025	-0.497031	-0.181043	-0.773376	1.20105	-0.639226	0.131786	-0.279048	-0.735796	-0.452793	-0.686624	1.51903	-0.0911455	-1.40392	1.66749	1.6549	-0.307956	-0.038848	2.78293	-0.672198	1.38028
Q92499	DDX1_HUMAN	ATP-dependent RNA helicase DDX1 (EC 3.6.4.13) (DEAD box protein 1) (DEAD box protein retinoblastoma) (DBP-RB)	DDX1	-0.813506	0.937052	-1.13104	-0.137841	-0.191127	-0.836069	1.63255	0.65813	0.309033	0.139222	0.119122	0.359801	0.31767	-1.01834	-0.614194	0.262025	-0.346813	0.620562	2.72146	-0.144119	1.56446	0.775529	0.35228	1.02731	-1.01834	1.224	-1.7593	-1.05042	-1.09817	-0.393773	-0.296424	-0.382917	-0.0580093	-1.72978
Q04917	1433F_HUMAN	14-3-3 protein eta (Protein AS1)	YWHAH YWHA1	0.691122	-0.52347	-1.12724	-0.796489	1.29641	1.23228	0.384504	1.43095	0.426557	-0.318112	1.47279	0.19807	2.62503	-0.219073	-1.24902	-1.63785	-0.112559	-1.1534	0.186044	-0.824112	0.255567	0.221931	0.855473	0.711165	0.649854	0.86475	-0.130632	-1.14079	-0.155539	-0.992699	-1.46147	-0.102572	-0.846943	-0.710531
Q13098	CSN1_HUMAN	COP9 signalosome complex subunit 1 (SGN1) (Signalosome subunit 1) (G protein pathway suppressor 1) (GPS-1) (JAB1-containing signalosome subunit 1) (Protein MFH)	GPS1 COPS1 CSN1	-0.60117	-0.502563	-1.12524	-0.0213359	-0.523694	-0.523694	0.932749	0.341374	-0.565954	-1.0937	0.870889	-0.678647	1.52412	-0.801951	0.0890776	2.35704	1.54778	-1.44852	0.166554	-0.43213	0.309834	-0.557516	0.0186442	0.314465	-1.07793	-0.699446	-0.26309	2.15278	-0.328851	1.12199	-0.249003	-1.6295	0.0890541	1.28757
Q7Z7F7	RM55_HUMAN	39S ribosomal protein L55, mitochondrial (L55mt) (MRP-L55) (Mitochondrial large ribosomal subunit protein bL31m) (Mitochondrial large ribosomal subunit protein mL55)	MRPL55 UNQ5835/PRO19675	2.66578	-1.94423	-1.12405	-1.05213	-0.607056	-0.348248	-0.680497	-0.0691075	-0.655582	0.518306	-0.283547	-0.693325	-0.0211554	1.16566	-0.23502	0.314946	-0.428748	-1.12405	-0.655582	0.654631	1.30952	1.65717	-0.687933	0.757076	-1.60358	0.506318	1.21538	0.223285	-1.04014	0.55427	0.0777057	0.201718	0.278545	1.15367
P39060	COIA1_HUMAN	Collagen alpha-1(XVIII) chain [Cleaved into: Endostatin; Non-collagenous domain 1 (NC1)]	COL18A1	-1.25403	-0.277865	-1.12404	-0.703543	-0.504521	-0.244382	-0.164273	-0.222052	0.0363619	0.442405	0.0389375	-0.944955	0.358947	-1.22034	0.335135	0.384072	0.134251	1.16785	0.211505	-0.460735	0.0861019	-0.690703	-0.406647	-0.736328	-1.49319	-1.1112	0.077572	3.4362	0.20166	1.66539	-0.00999952	0.319682	0.773028	1.89972
P15927	RFA2_HUMAN	Replication protein A 32 kDa subunit (RP-A p32) (Replication factor A protein 2) (RF-A protein 2) (Replication protein A 34 kDa subunit) (RP-A p34)	RPA2 REPA2 RPA32 RPA34	0.623533	0.0186924	-1.12328	-0.0492826	-1.29384	-0.420354	0.792977	-0.976214	0.551382	0.931126	-0.931551	-1.65767	-0.789045	0.0398455	0.939769	0.462344	0.552332	-0.463728	-0.543164	-0.108723	0.177994	-0.459272	-1.15721	-0.622991	-1.93434	1.90708	1.99287	0.270453	1.51491	-0.338949	1.61062	0.265848	0.846454	-0.628615
P78356	PI42B_HUMAN	Phosphatidylinositol 5-phosphate 4-kinase type-2 beta (EC 2.7.1.149) (1-phosphatidylinositol 5-phosphate 4-kinase 2-beta) (Diphosphoinositide kinase 2-beta) (Phosphatidylinositol 5-phosphate 4-kinase type II beta) (PI(5)P 4-kinase type II beta) (PIP4KII-beta) (PtdIns(5)P-4-kinase isoform 2-beta)	PIP4K2B PIP5K2B	0.799317	0.689021	-1.12279	-0.157082	0.402254	-1.00953	0.178817	-0.795291	-0.325696	-0.610546	-0.833054	-0.0389278	0.0948421	-0.383814	-0.391873	1.32873	-0.182275	-0.0563125	-0.833054	-1.38453	-0.291442	-0.845676	-1.73748	-0.612463	-0.190672	-0.047915	0.380194	0.689021	1.35446	-0.383814	1.10814	1.76992	0.178817	3.26069
Q5TCZ1	SPD2A_HUMAN	SH3 and PX domain-containing protein 2A (Adapter protein TKS5) (Five SH3 domain-containing protein) (SH3 multiple domains protein 1) (Tyrosine kinase substrate with five SH3 domains)	SH3PXD2A FISH KIAA0418 SH3MD1 TKS5	0.765781	-1.60118	-1.11885	-0.186476	0.603342	-0.893411	-0.0932378	-0.303023	0.0580137	-0.769212	1.42714	0.522123	0.932378	1.02562	-1.17188	1.38073	0.256404	-1.30533	-1.41553	0.278466	0.209785	0.675974	-0.452507	0.475712	2.4708	0.512808	0.533726	1.17188	-1.18878	0.582736	-1.34592	-0.336479	-1.21209	-0.489499
Q10471	GALT2_HUMAN	Polypeptide N-acetylgalactosaminyltransferase 2 (EC 2.4.1.41) (Polypeptide GalNAc transferase 2) (GalNAc-T2) (pp-GaNTase 2) (Protein-UDP acetylgalactosaminyltransferase 2) (UDP-GalNAc:polypeptide N-acetylgalactosaminyltransferase 2) [Cleaved into: Polypeptide N-acetylgalactosaminyltransferase 2 soluble form]	GALNT2	-1.07379	0.649245	-1.11795	-0.301195	-0.0425204	-0.342179	-0.675654	-0.26592	0.0818061	-0.051556	-0.510339	-0.201913	-0.979563	-0.32019	0.145563	0.496228	-0.208937	1.09489	-0.965405	0.117669	-0.219791	0.272704	-0.143735	-0.465709	-1.62401	-0.550835	-1.99987	2.44481	1.37573	1.24955	1.58807	0.222072	0.0189943	2.30374
Q9UQ80	PA2G4_HUMAN	Proliferation-associated protein 2G4 (Cell cycle protein p38-2G4 homolog) (hG4-1) (ErbB3-binding protein 1)	PA2G4 EBP1	0.213591	-0.699778	-1.11634	-0.301255	1.43856	0.0590358	0.623702	0.786379	-0.207197	-0.291886	0.0166579	1.19177	1.17646	1.00357	0.148777	0.314799	0.267687	0.451657	-0.487889	0.56807	0.88177	0.00791589	1.11001	1.27503	0.208919	1.40472	-0.0252215	-1.65403	-0.799505	-0.803764	-1.22427	-2.03792	-2.3411	-1.15893
Q13557	KCC2D_HUMAN	Calcium/calmodulin-dependent protein kinase type II subunit delta (CaM kinase II subunit delta) (CaMK-II subunit delta) (EC 2.7.11.17)	CAMK2D CAMKD	-1.57678	0.219341	-1.11609	-0.337738	-0.241507	0.370331	-0.820511	-0.990467	0.504252	0.132719	-0.0734483	-0.267766	0.583471	-0.813121	-1.09099	-0.925557	-1.18998	-1.00032	0.8942	0.903391	-0.377148	0.593324	1.50866	1.00843	1.05885	0.189371	-2.33305	0.668372	2.63772	0.457852	0.214089	0.218028	0.842099	0.149961
P36957	ODO2_HUMAN	Dihydrolipoyllysine-residue succinyltransferase component of 2-oxoglutarate dehydrogenase complex, mitochondrial (EC 2.3.1.61) (2-oxoglutarate dehydrogenase complex component E2) (OGDC-E2) (Dihydrolipoamide succinyltransferase component of 2-oxoglutarate dehydrogenase complex) (E2K)	DLST DLTS	-2.10532	-0.572296	-1.11594	-0.346634	0.738981	0.116391	1.2645	-0.265294	-0.481324	0.19531	0.00765069	1.02398	0.26783	-0.188853	-0.616361	-1.49765	-1.12378	-1.36094	1.0716	0.345242	0.462852	1.18806	1.24501	1.07373	1.13024	1.71922	0.417736	0.53003	1.0391	-0.923859	0.220156	-1.51755	-0.854278	-1.08752
Q9P2W9	STX18_HUMAN	Syntaxin-18 (Cell growth-inhibiting gene 9 protein)	STX18 GIG9	0.355544	1.03736	-1.11458	-1.03519	0.0623657	-1.23308	-0.386835	0.850338	-0.305812	-0.115584	-0.288767	-0.234222	-0.969035	1.32668	0.314636	0.641905	1.79641	0.711404	-1.4308	-0.881943	-0.86318	-0.148663	-0.336494	-0.295585	0.142436	0.691556	-1.0524	2.73166	-1.61078	-0.0560406	0.965765	-0.0501332	-0.658087	1.43915
P12277	KCRB_HUMAN	Creatine kinase B-type (EC 2.7.3.2) (Brain creatine kinase) (B-CK) (Creatine kinase B chain) (Creatine phosphokinase B-type) (CPK-B)	CKB CKBB	0.401371	0.517691	-1.1145	0.117653	-0.167856	-0.519292	0.930632	-0.0771995	0.930999	0.746422	-0.905377	-0.614576	-1.09076	-0.105854	1.86156	1.83434	-0.448075	2.12185	0.0647842	0.412508	1.1394	-0.286789	-0.51558	-1.43748	-1.07357	1.07718	0.0338479	0.676085	0.952737	-0.854974	-1.5142	-1.05882	-1.08749	-0.946669
Q86Y39	NDUAB_HUMAN	NADH dehydrogenase [ubiquinone] 1 alpha subcomplex subunit 11 (Complex I-B14.7) (CI-B14.7) (NADH-ubiquinone oxidoreductase subunit B14.7)	NDUFA11	0.816116	-0.40028	-1.1106	1.24475	0.225547	0.269619	0.525059	0.422246	-0.558941	0.599832	1.44194	0.578125	0.057729	0.104462	-0.0300729	1.61823	0.169888	0.057729	-1.46683	0.578125	0.104462	1.69338	-2.36591	-0.488425	-0.559147	-0.886278	0.0404428	-0.920334	1.36625	-0.456334	0.727971	-0.0653307	-1.05452	-2.27892
Q8WYQ3	CHC10_HUMAN	Coiled-coil-helix-coiled-coil-helix domain-containing protein 10, mitochondrial (Protein N27C7-4)	CHCHD10 C22orf16	-1.34263	-0.919715	-1.10928	0.215942	-0.150773	1.91256	2.30786	-0.0582415	0.349039	-0.276573	0.0927254	0.515644	1.23651	-1.2159	0.291369	-0.00339239	-1.03819	0.165167	-0.0418395	0.592538	1.19589	-0.327347	0.438749	1.98945	-0.545678	0.647526	0.00942331	-1.40671	1.0588	-0.743699	-1.13758	-1.18884	-1.01281	-0.499981
P78504	JAG1_HUMAN	Protein jagged-1 (Jagged1) (hJ1) (CD antigen CD339)	JAG1 JAGL1	-0.839347	-0.708108	-1.10768	-1.03619	0.641604	0.166014	0.925778	0.278309	-0.219274	-0.0521705	0.742742	1.35679	0.704559	1.45657	-0.655131	-0.586502	-0.478421	-0.26597	0.132301	0.17685	0.681628	0.53325	2.14543	1.57472	1.1706	1.63867	-1.0055	-0.663559	-1.06317	-0.924905	-1.18731	-1.07172	-1.34509	-1.11577
Q96C36	P5CR2_HUMAN	Pyrroline-5-carboxylate reductase 2 (P5C reductase 2) (P5CR 2) (EC 1.5.1.2)	PYCR2	1.36399	-1.64119	-1.10751	-1.15301	0.0153999	0.417996	0.213645	-0.38437	-0.376197	-0.20724	-0.0131999	-0.00439996	1.61118	0.0868919	0.189198	-0.380597	0.639405	0.111267	1.36399	0.868992	0.392399	1.47793	-0.327797	1.43659	1.48118	0.350148	-0.178198	-2.46178	0.330648	-0.844256	-0.263998	-0.00879992	-1.17414	-1.82416
Q15067	ACOX1_HUMAN	Peroxisomal acyl-coenzyme A oxidase 1 (AOX) (EC 1.3.3.6) (Palmitoyl-CoA oxidase) (Peroxisomal fatty acyl-CoA oxidase) (Straight-chain acyl-CoA oxidase) (SCOX) [Cleaved into: Peroxisomal acyl-CoA oxidase 1, A chain; Peroxisomal acyl-CoA oxidase 1, B chain; Peroxisomal acyl-CoA oxidase 1, C chain]	ACOX1 ACOX	-1.08205	-1.11081	-1.1031	-0.0431394	-0.014744	-0.446187	-0.493659	-0.132077	-0.252037	0.328649	-1.50733	-1.48268	-1.74024	-1.13809	-0.205811	0.492715	-0.359524	0.0837059	0.524559	0.388963	0.37822	-0.422218	-0.226356	-0.105141	-1.06957	0.706269	0.589276	2.1887	1.27489	1.89599	1.58365	0.665292	0.179933	1.65396
O94826	TOM70_HUMAN	Mitochondrial import receptor subunit TOM70 (Mitochondrial precursor proteins import receptor) (Translocase of outer membrane 70 kDa subunit) (Translocase of outer mitochondrial membrane protein 70)	TOMM70 KIAA0719 TOM70 TOMM70A	-0.0880912	-1.36163	-1.1025	-1.27135	1.56997	1.18368	1.34886	0.926733	0.285855	-0.888422	1.20837	2.07798	0.996083	1.34283	-0.446163	-0.0863273	-0.508506	0.263387	-0.641955	-1.32458	-1.25929	0.95387	0.26998	-0.532594	0.371935	0.73376	-0.377371	-1.03178	0.115642	-0.439156	-0.0157713	-0.689581	-1.77791	0.194037
Q9UJS0	S2513_HUMAN	Electrogenic aspartate/glutamate antiporter SLC25A13, mitochondrial (Calcium-binding mitochondrial carrier protein Aralar2) (ARALAR-related gene 2) (ARALAR2) (Citrin) (Mitochondrial aspartate glutamate carrier 2) (Solute carrier family 25 member 13)	SLC25A13	-0.95576	-0.0485241	-1.1023	-0.523023	0.587035	0.153999	0.695834	-0.589226	-0.537542	0.111823	0.150706	0.421559	1.12852	-0.156538	-0.277391	0.242088	-0.254662	-1.24772	0.526937	0.539286	0.323438	1.01621	0.0626164	1.20613	1.27748	0.465303	-3.09707	1.53049	0.176844	0.734847	-0.21894	-0.285624	0.564609	-2.62144
Q92575	UBXN4_HUMAN	UBX domain-containing protein 4 (Erasin) (UBX domain-containing protein 2)	UBXN4 KIAA0242 UBXD2 UBXDC1	-0.238877	-1.67864	-1.10163	-0.341757	-0.222209	1.64885	1.51439	0.560593	-0.134698	0.220233	-0.386812	-0.288883	-0.345715	0.0460953	0.207011	-1.55779	-1.75069	0.418117	1.3259	0.71749	-0.294265	-0.412995	0.248682	-0.53683	-1.13329	2.10409	-0.0492707	2.08432	0.473524	0.485398	-0.472239	-0.666013	-1.25202	0.809927
Q8NC42	RN149_HUMAN	E3 ubiquitin-protein ligase RNF149 (EC 2.3.2.27) (DNA polymerase-transactivated protein 2) (RING finger protein 149) (RING-type E3 ubiquitin transferase RNF149)	RNF149 DNAPTP2	-0.402616	-0.150391	-1.10102	0.12215	-0.494334	-0.551658	-0.75967	-1.41392	-0.391151	-0.674332	-0.265038	-0.482869	0.349716	-1.38548	0.239411	0.262341	0.776403	-0.332983	0.376988	-0.67777	1.08931	0.150595	3.14	-0.643376	0.292824	-0.816561	-0.608981	-0.333827	2.02802	0.292824	1.68397	-0.700699	1.65822	-0.276091
Q9NUP9	LIN7C_HUMAN	Protein lin-7 homolog C (Lin-7C) (Mammalian lin-seven protein 3) (MALS-3) (Vertebrate lin-7 homolog 3) (Veli-3)	LIN7C MALS3 VELI3	1.83898	-0.465308	-1.09962	0.312211	-0.336337	-0.293346	1.4762	-0.915828	-0.370729	-0.673562	-1.28213	0.377304	-0.890766	0.0782983	-0.147179	0.514873	0.267656	0.877498	0.145156	-0.112787	0.521061	-0.734825	-1.63465	-0.869418	-2.08817	1.15318	1.86477	-0.989791	1.33697	-0.545467	1.39188	0.368706	-0.0692891	0.994454
Q7L7L0	H2A3_HUMAN	Histone H2A type 3 (H2A-clustered histone 25)	H2AC25 H2AW HIST3H2A	-0.0148115	-1.27177	-1.09688	0.0273664	0.573382	0.86345	0.189672	1.72668	0.520002	-0.169219	0.572375	1.39625	0.98161	1.06976	-1.11264	0.0456194	-0.943668	-0.663131	-1.04717	-0.0480485	0.34638	-1.28647	1.19078	0.346766	-1.2361	0.937536	-1.26774	-2.08558	-1.12136	-0.303541	0.791941	0.547195	-0.121647	1.66301
Q9NXH9	TRM1_HUMAN	tRNA (guanine(26)-N(2))-dimethyltransferase (EC 2.1.1.216) (tRNA 2,2-dimethylguanosine-26 methyltransferase) (tRNA(guanine-26,N(2)-N(2)) methyltransferase) (tRNA(m(2,2)G26)dimethyltransferase)	TRMT1	-0.728258	-0.377576	-1.09635	-0.446273	0.767121	0.63897	0.869448	1.17234	0.11338	0.173875	0.956749	1.17235	-0.454654	1.14121	-0.349002	0.135893	0.262468	1.41537	0.34457	0.474453	0.981984	0.155917	0.931639	1.33947	-1.41361	0.662332	-2.10328	-0.508324	-1.83383	-0.180495	-1.04604	-1.76212	-1.42678	0.0170425
Q14684	RRP1B_HUMAN	Ribosomal RNA processing protein 1 homolog B (RRP1-like protein B)	RRP1B KIAA0179	0.200167	-0.667223	-1.09631	-0.0798757	1.33445	-0.222408	0.170261	-0.341924	0.355852	0.0154146	-1.15652	1.26772	-0.4928	-0.330013	-0.133445	1.91271	-0.0997278	0.873027	-0.956353	-0.111204	-1.25115	-0.615883	-1.75702	0.111204	2.88206	-0.949399	-0.556019	0.778427	-0.445155	-0.282367	-1.17876	0.778427	1.05964	0.984199
Q7LBR1	CHM1B_HUMAN	Charged multivesicular body protein 1b (CHMP1.5) (Chromatin-modifying protein 1b) (CHMP1b) (Vacuolar protein sorting-associated protein 46-2) (Vps46-2) (hVps46-2)	CHMP1B C18orf2	-1.14326	-0.387227	-1.09434	-1.31477	1.37117	0.0975775	1.88465	0.695994	-0.30861	-0.225707	0.950571	1.30304	0.0477826	1.38258	-1.52455	-0.934925	-0.712274	0.16126	0.0988878	-0.788173	0.410258	-0.344083	1.6293	1.53627	-1.07638	1.82342	-0.244406	-0.252268	-0.667372	-0.837997	-0.654525	-0.748865	-0.620022	0.486999
P31947	1433S_HUMAN	14-3-3 protein sigma (Epithelial cell marker protein 1) (Stratifin)	SFN HME1	-0.43195	-1.25837	-1.0933	-1.00093	0.594364	0.48874	0.475716	0.730843	-0.0335352	-0.0593597	1.00895	0.941171	0.906217	0.976204	-0.799401	-0.373117	-0.560255	-0.924025	0.489772	0.950461	0.602669	1.02992	1.61105	1.23224	1.29928	1.67852	-0.336991	-1.49026	-0.897577	-0.956984	-1.31789	-1.27523	-1.17671	-1.03023
Q9Y3B3	TMED7_HUMAN	Transmembrane emp24 domain-containing protein 7 (p24 family protein gamma-3) (p24gamma3) (p27)	TMED7 CGI-109	-1.74622	1.23645	-1.09326	-0.263337	0.179596	-0.337088	0.923994	0.112248	-1.08863	-0.0210242	-0.0317747	1.75313	-1.15383	0.705913	1.14251	0.179596	0.469658	2.09921	-1.22954	-0.102232	-0.0210242	0.178884	0.250053	-0.102232	-1.27499	1.90536	-1.74622	0.578851	-1.17807	-0.299683	0.790222	0.273538	-0.705557	-0.384493
O75367	H2AY_HUMAN	Core histone macro-H2A.1 (Histone macroH2A1) (mH2A1) (Histone H2A.y) (H2A/y) (Medulloblastoma antigen MU-MB-50.205)	MACROH2A1 H2AFY	-0.943208	-0.948057	-1.09196	-0.0850766	1.4193	1.15748	1.39615	0.586178	0.307748	-0.143278	0.671398	1.40112	1.10417	0.539617	-1.10079	-0.381975	-1.382	-0.586578	-0.161361	0.465329	0.829654	-1.13852	1.12596	0.870193	-0.851394	2.09165	-1.72142	-0.414704	0.471716	-0.734991	-0.697138	-1.04988	-0.932875	-0.0724663
Q6DKI1	RL7L_HUMAN	60S ribosomal protein L7-like 1 (Large ribosomal subunit protein uL30-like 1)	RPL7L1	0.400476	1.03928	-1.09067	0.121941	0.995528	1.40681	-0.200079	1.79242	-1.13966	-0.894435	0.0854486	0.706753	1.2792	0.79114	-0.70212	0.435479	1.12322	0.323204	-0.955892	-0.159573	-0.562351	-1.40262	0.339221	-0.23833	1.3748	0.408741	-2.22475	-1.32342	-1.13595	-1.04538	1.2143	0.120452	-0.456689	-0.426499
Q01082	SPTB2_HUMAN	Spectrin beta chain, non-erythrocytic 1 (Beta-II spectrin) (Fodrin beta chain) (Spectrin, non-erythroid beta chain 1)	SPTBN1 SPTB2	-1.17687	-0.686546	-1.09039	-1.06046	0.575133	0.706748	0.361971	0.843815	0.0541157	-0.0831169	1.12532	1.27097	1.1884	1.34933	-0.758297	-0.708697	-0.619137	-1.03391	0.483093	0.231655	0.548812	0.643445	1.51625	1.1859	1.59648	1.07679	-1.87943	-0.042841	-1.23479	-0.534012	-0.832912	-1.06358	-1.04859	-0.904631
Q14764	MVP_HUMAN	Major vault protein (MVP) (Lung resistance-related protein)	MVP LRP	-1.05831	-1.62357	-1.09034	-1.71561	0.688519	-0.813544	-0.232126	0.31713	-0.00528276	0.161834	-0.042262	0.531797	0.567238	0.0326938	-0.489535	0.412055	0.503485	-0.876195	-0.193701	-0.251811	-0.351459	0.79446	1.99512	1.93349	2.55094	1.08135	0.982593	-0.774804	0.105438	0.0539448	-0.95794	-0.332814	-0.74215	-1.16063
Q9Y3D3	RT16_HUMAN	28S ribosomal protein S16, mitochondrial (MRP-S16) (S16mt) (Mitochondrial small ribosomal subunit protein bS16m)	MRPS16 RPMS16 CGI-132	-0.254921	-1.21516	-1.08993	-0.063334	-0.600174	-0.0751011	-0.639232	-0.313724	1.30591	1.66436	-0.0319444	0.421201	-0.764427	0.187056	0.683738	0.165857	1.03838	0.637759	1.85257	-0.0355408	-1.59072	-0.188529	-0.503072	1.98563	-1.41544	-0.288685	-0.283692	-1.41656	0.963267	-0.238607	-0.995778	-1.00297	0.162017	1.93979
Q9UK76	JUPI1_HUMAN	Jupiter microtubule associated homolog 1 (Androgen-regulated protein 2) (Hematological and neurological expressed 1 protein) [Cleaved into: Jupiter microtubule associated homolog 1, N-terminally processed]	JPT1 ARM2 HN1	1.28509	-0.788717	-1.08911	0.341871	-0.463699	-0.97063	-0.396216	-1.05648	0.3731	0.161115	-0.606804	-0.997311	-1.06903	-1.05648	1.13713	1.18807	1.88332	1.38122	0.10872	-0.604379	0.226388	-0.730112	-0.289063	-0.60923	-1.13179	-0.328433	2.61184	-0.269659	1.77537	0.665726	-0.667442	-0.437019	0.095842	0.326808
Q13813	SPTN1_HUMAN	Spectrin alpha chain, non-erythrocytic 1 (Alpha-II spectrin) (Fodrin alpha chain) (Spectrin, non-erythroid alpha subunit)	SPTAN1 NEAS SPTA2	-1.77708	-0.334685	-1.08807	-1.79084	1.2415	1.12194	0.888695	1.14409	0.209908	-0.622461	0.465891	0.542532	0.483007	0.525448	-1.78058	-1.52526	-1.01292	-1.52421	0.874719	0.606254	1.30037	1.2799	0.484285	0.319177	0.838514	0.226862	-1.04088	1.08296	-0.956498	0.0526035	-0.119213	-0.371473	-0.21153	0.467029
Q9Y2R5	RT17_HUMAN	28S ribosomal protein S17, mitochondrial (MRP-S17) (S17mt) (Mitochondrial small ribosomal subunit protein uS17m)	MRPS17 RPMS17 HSPC011	0.839096	-0.473726	-1.0878	1.0223	0.330378	0.256531	0.546891	-1.48185	0.0144797	0.114702	-0.582444	1.41756	0.323169	-0.673407	-0.483983	-0.592701	-0.693745	0.208767	-0.576291	0.375506	0.531637	-0.345452	-0.20911	0.947815	-0.93272	1.14941	1.22679	-2.5086	2.61123	-0.724253	1.18166	-1.16296	-0.48782	-0.0810541
P22455	FGFR4_HUMAN	Fibroblast growth factor receptor 4 (FGFR-4) (EC 2.7.10.1) (CD antigen CD334)	FGFR4 JTK2 TKF	-0.234313	-0.177409	-1.08722	-0.586302	-0.824436	-0.303864	-0.323599	-0.96032	-0.337585	-0.147721	-0.137365	-0.66426	1.33722	-0.156627	1.20516	1.07871	1.22145	0.860791	-0.695874	-1.23752	-0.343635	0.159508	-0.432426	-0.617893	1.4797	0.121661	0.0860389	3.05351	1.39288	0.204034	0.0607479	0.178772	-1.48573	-1.68609
Q9NY33	DPP3_HUMAN	Dipeptidyl peptidase 3 (EC 3.4.14.4) (Dipeptidyl aminopeptidase III) (Dipeptidyl arylamidase III) (Dipeptidyl peptidase III) (DPP III) (Enkephalinase B)	DPP3	-0.687768	0.449623	-1.08634	-0.794176	0.664375	0.589256	1.76725	0.155359	-0.41027	0.165319	0.621955	0.963967	0.494004	1.24268	-0.457992	-0.0735595	-1.05978	-0.299488	0.155333	1.01346	1.33398	-0.551812	0.00774584	0.321478	-0.862237	1.89175	-3.10925	0.794287	-0.38083	-0.503672	0.29585	-1.13848	-0.936939	-0.575053
P42704	LPPRC_HUMAN	Leucine-rich PPR motif-containing protein, mitochondrial (130 kDa leucine-rich protein) (LRP 130) (GP130)	LRPPRC LRP130	-1.00603	0.0389383	-1.0861	-0.616143	0.0164438	0.434228	-0.40291	0.84006	0.0951746	0.440705	-0.0162754	0.451406	0.755613	0.677663	0.449974	0.478808	0.313895	-1.72242	0.767146	-0.746733	0.176634	0.518656	-0.239993	-0.499089	1.7701	-0.610777	-2.59885	2.40986	-0.194477	1.30861	0.24507	-0.280074	-0.255764	-1.91334
P55769	NH2L1_HUMAN	NHP2-like protein 1 (High mobility group-like nuclear protein 2 homolog 1) (OTK27) (SNU13 homolog) (hSNU13) (U4/U6.U5 small nuclear ribonucleoprotein SNU13) (U4/U6.U5 tri-snRNP 15.5 kDa protein) [Cleaved into: NHP2-like protein 1, N-terminally processed]	SNU13 NHP2L1	-0.981921	-1.34424	-1.08488	-0.614012	0.610826	0.905047	1.05147	0.547043	0.0468149	-0.302979	0.649813	0.908686	-0.482089	0.973716	-1.22156	-0.840528	-0.863569	0.872697	0.603029	1.10882	1.11793	-0.40433	0.963788	1.60369	-1.30652	1.98889	0.192886	-1.06093	-1.10116	-0.382399	-0.945013	-1.19921	-0.9606	0.950787
P46108	CRK_HUMAN	Adapter molecule crk (Proto-oncogene c-Crk) (p38)	CRK	1.43673	0.0997271	-1.08443	0.151344	-0.655181	0.141565	1.4479	-1.0034	0.185223	-0.213311	-0.193141	0.450805	-0.517191	-0.993268	-0.333208	-1.42464	-0.0309838	0.900913	0.925579	0.196137	-0.0107252	-0.23357	0.86555	0.536301	-1.25663	1.41751	0.938312	-2.68525	1.89359	-0.152536	0.436253	-0.920764	-1.22624	0.911042
Q99961	SH3G1_HUMAN	Endophilin-A2 (EEN fusion partner of MLL) (Endophilin-2) (Extra eleven-nineteen leukemia fusion gene protein) (EEN) (SH3 domain protein 2B) (SH3 domain-containing GRB2-like protein 1)	SH3GL1 CNSA1 SH3D2B	1.81386	-0.691376	-1.08398	0.934866	0.689198	-0.649286	0.852447	-0.200685	-0.110525	-0.436287	-1.2335	-0.0718017	-0.587805	0.402889	0.350789	0.724554	-1.03736	1.1688	-0.778925	0.271658	0.829969	-0.288932	0.0898265	0.18916	-1.56268	1.50514	2.10008	-1.87665	1.1763	-1.26048	-0.127361	-0.689693	-1.07399	0.661801
P09104	ENOG_HUMAN	Gamma-enolase (EC 4.2.1.11) (2-phospho-D-glycerate hydro-lyase) (Enolase 2) (Neural enolase) (Neuron-specific enolase) (NSE)	ENO2	-0.374929	-1.38253	-1.08361	-1.05565	0.36518	0.376667	1.12185	-0.127677	1.02488	-0.356612	1.3055	1.40888	1.00127	0.795053	-1.26766	-0.355237	-1.52401	-0.0315595	1.45155	-0.819651	1.30535	0.326698	0.967442	0.718004	-0.690403	1.87332	-1.02806	-0.781908	0.728644	-1.11507	-0.868883	-0.739241	-0.361855	-0.805744
Q5TFE4	NT5D1_HUMAN	5'-nucleotidase domain-containing protein 1 (EC 3.1.3.-)	NT5DC1 NT5C2L1 LP2642	1.69221	-1.0739	-1.08334	0.0534186	0.0889938	-0.915839	-0.0238679	-0.864358	0.856731	0.278837	-0.249714	-0.690034	-0.329793	-1.14452	0.122865	-0.227133	0.00189427	0.298159	1.13899	0.7777	-0.6486	-0.77097	-1.54809	1.80511	0.948653	0.604084	-0.430358	-1.08519	1.00662	-0.4103	-0.780356	0.518024	2.89369	-0.809613
Q9BW19	KIFC1_HUMAN	Kinesin-like protein KIFC1 (Kinesin-like protein 2) (Kinesin-related protein HSET)	KIFC1 HSET KNSL2	-0.402048	-0.402048	-1.08165	0.645906	-0.681996	-0.374736	0.97152	-1.29873	-0.299628	0.772534	-0.770759	0.00763128	0.329338	-0.964071	1.38689	1.51662	1.09815	-0.936937	0.000803293	0.560698	0.573548	-0.945982	-1.69254	-1.79496	-0.276665	0.546413	-0.142584	1.34592	2.15639	-1.33491	1.32543	0.417311	-0.113858	-0.140993
Q9UQE7	SMC3_HUMAN	Structural maintenance of chromosomes protein 3 (SMC protein 3) (SMC-3) (Basement membrane-associated chondroitin proteoglycan) (Bamacan) (Chondroitin sulfate proteoglycan 6) (Chromosome-associated polypeptide) (hCAP)	SMC3 BAM BMH CSPG6 SMC3L1	0.196737	0.832395	-1.08069	0.810176	-0.355796	-0.7323	-1.07486	-0.392043	0.915519	-0.071062	-0.184657	-1.2066	0.512539	-0.666335	0.206517	-0.482927	-0.193618	-0.940628	1.82989	-1.67112	0.80434	-0.251978	-0.228664	-0.448699	2.67186	-1.26161	0.798167	-1.5831	0.83352	-0.240306	1.39471	0.719932	-0.397879	0.938568
P62191	PRS4_HUMAN	26S proteasome regulatory subunit 4 (P26s4) (26S proteasome AAA-ATPase subunit RPT2) (Proteasome 26S subunit ATPase 1)	PSMC1	0.576439	-0.87244	-1.07602	0.610667	0.381125	0.593307	1.43461	-1.10886	0.291457	0.111378	0.858757	-0.445411	-0.103563	-0.108787	-0.274067	-0.852908	-0.604345	0.48827	1.19612	1.32929	0.958453	0.0143557	-0.196829	-0.0103924	-0.419257	1.57491	1.75365	-1.52497	1.61074	-1.23126	-1.30213	-1.501	-1.59695	-0.554342
Q9H0R4	HDHD2_HUMAN	Haloacid dehalogenase-like hydrolase domain-containing protein 2	HDHD2	0.705956	-1.46308	-1.07587	0.349203	0.232512	-0.0207253	1.17167	0.275914	0.375646	-1.00258	-0.141839	-1.43005	0.0886181	-1.27131	0.122409	-1.46308	-1.03516	1.51369	-0.18588	1.25647	0.121191	-1.79248	-0.637303	0.749997	-1.01073	1.24496	1.4987	-0.934581	0.560929	0.601645	1.75194	-0.417097	0.560929	0.699364
Q03701	CEBPZ_HUMAN	CCAAT/enhancer-binding protein zeta (CCAAT-box-binding transcription factor) (CBF) (CCAAT-binding factor)	CEBPZ CBF2	0.0878755	-0.266922	-1.07537	0.303335	1.72181	-1.58341	-0.323347	0.374956	1.18028	1.14488	0.554714	0.517367	0.822587	-0.609831	-0.519015	1.18028	-0.00105325	-0.359158	-0.192228	0.134559	0.28543	-0.198011	0.732113	0.909512	1.93271	0.231715	-1.42468	-0.780444	-1.45138	1.41346	-0.789781	-1.46203	-0.57402	-1.91691
P30046	DOPD_HUMAN	D-dopachrome decarboxylase (EC 4.1.1.84) (D-dopachrome tautomerase) (Phenylpyruvate tautomerase II)	DDT	0.263258	-0.653076	-1.0703	-0.958347	0.352765	0.363954	1.61741	-1.45204	1.00393	0.113008	-0.45616	0.292348	-0.525296	1.40439	-0.227915	-0.709019	-1.30277	0.388232	-1.12187	-0.890271	0.409224	-0.704892	0.0820047	0.308011	-0.915586	1.23257	2.57143	-2.03597	1.36629	0.375793	0.189414	0.667161	-0.179321	0.201639
Q12904	AIMP1_HUMAN	Aminoacyl tRNA synthase complex-interacting multifunctional protein 1 (Multisynthase complex auxiliary component p43) [Cleaved into: Endothelial monocyte-activating polypeptide 2 (EMAP-2) (Endothelial monocyte-activating polypeptide II) (EMAP-II) (Small inducible cytokine subfamily E member 1)]	AIMP1 EMAP2 SCYE1	1.33494	-0.742996	-1.06969	-0.0440573	0.829448	-0.427406	2.12311	-0.922638	-0.322821	-0.065243	-0.463185	0.732203	-0.275853	-0.047796	-0.306308	-0.0246622	-0.415429	0.893096	-0.921891	0.75789	0.321083	0.282451	0.634957	0.956051	-0.619808	1.5511	1.88539	-1.60078	1.23207	-1.07468	-0.77694	-1.5439	-1.65915	-0.208558
O00487	PSDE_HUMAN	26S proteasome non-ATPase regulatory subunit 14 (EC 3.4.19.-) (26S proteasome regulatory subunit RPN11) (26S proteasome-associated PAD1 homolog 1)	PSMD14 POH1	0.462107	-0.703388	-1.06807	-0.430759	0.410594	1.14788	1.59029	-0.1431	-0.513431	0.452056	-0.252644	0.449229	0.251191	0.729796	-0.76456	-1.45355	-0.383642	0.209034	1.11891	1.73063	0.888504	0.236312	0.449229	0.99978	-0.172858	1.18856	0.642405	-1.19921	0.791791	-1.36069	-1.04467	-1.47931	-0.269571	-2.50885
Q13561	DCTN2_HUMAN	Dynactin subunit 2 (50 kDa dynein-associated polypeptide) (Dynactin complex 50 kDa subunit) (DCTN-50) (p50 dynamitin)	DCTN2 DCTN50	-0.793937	0.497953	-1.06621	-0.800163	0.422145	0.371607	-0.545515	-0.0723254	-0.588625	-0.475201	-0.0800812	1.02545	2.04467	0.0587993	-1.16666	-0.345408	0.332451	-1.66102	1.54663	0.0304717	0.205127	0.159518	0.677996	1.83406	1.54678	0.651711	0.0652169	-2.19954	1.07359	-1.25435	-0.547562	-0.749716	0.611804	-0.809664
O96000	NDUBA_HUMAN	NADH dehydrogenase [ubiquinone] 1 beta subcomplex subunit 10 (Complex I-PDSW) (CI-PDSW) (NADH-ubiquinone oxidoreductase PDSW subunit)	NDUFB10	-0.15526	-0.957506	-1.06524	-0.627249	-0.104324	0.131835	0.129956	-0.379302	-0.289547	0.513014	-0.532652	0.117943	-1.19887	-0.0482096	-0.999181	-0.94593	-0.900437	0.817381	0.490704	-0.13558	0.527861	0.199738	-0.284916	0.238338	-1.44087	0.079476	3.12781	-0.995708	0.183406	0.000786027	1.25822	0.0357507	0.272489	2.93607
Q8IWJ2	GCC2_HUMAN	GRIP and coiled-coil domain-containing protein 2 (185 kDa Golgi coiled-coil protein) (GCC185) (CLL-associated antigen KW-11) (CTCL tumor antigen se1-1) (Ran-binding protein 2-like 4) (RanBP2L4) (Renal carcinoma antigen NY-REN-53)	GCC2 KIAA0336 RANBP2L4	-1.08666	0.332449	-1.06457	-0.200817	1.06989	-0.894551	0.896014	1.36217	-0.987506	0.580675	0.481177	1.4479	-0.735522	1.71864	-1.50185	-0.634278	-0.351631	0.0185493	-0.702445	0.419207	-0.598418	0.251626	0.989328	1.89409	-1.5033	0.909724	0.598919	0.109358	-1.55814	0.704068	-0.863566	-0.67146	-1.13312	0.704068
P24539	AT5F1_HUMAN	ATP synthase F(0) complex subunit B1, mitochondrial (ATP synthase peripheral stalk-membrane subunit b) (ATP synthase proton-transporting mitochondrial F(0) complex subunit B1) (ATP synthase subunit b) (ATPase subunit b)	ATP5PB ATP5F1	-1.79186	-0.0862466	-1.06449	-0.065478	0.803045	-0.167575	0.293631	-0.644975	0.149378	0.717626	0.765802	0.94442	-1.06114	1.30719	-1.23701	-0.753596	-1.42584	-0.78034	0.133416	-0.188857	0.902214	1.1405	1.17016	0.0475273	-1.48737	1.95269	-2.13922	0.980144	0.190709	0.319361	1.23705	0.133416	-0.300409	0.00612005
P45974	UBP5_HUMAN	Ubiquitin carboxyl-terminal hydrolase 5 (EC 3.4.19.12) (Deubiquitinating enzyme 5) (Isopeptidase T) (Ubiquitin thioesterase 5) (Ubiquitin-specific-processing protease 5)	USP5 ISOT	0.762529	-1.96448	-1.06438	-0.507815	1.25482	-0.675465	1.33056	-0.21599	-0.0196229	0.155872	0.267004	0.10021	-1.21214	0.942691	-1.35074	-0.668987	-0.416696	0.426764	-0.51029	1.84103	0.906983	0.317176	0.995718	0.976285	-1.87336	2.25775	-1.07869	-0.417986	-0.406846	-0.278787	0.492096	-0.00342924	-0.509046	0.147253
Q9GZT3	SLIRP_HUMAN	SRA stem-loop-interacting RNA-binding protein, mitochondrial	SLIRP C14orf156 DC23 DC50 PD04872	1.30328	-1.1103	-1.0635	0.453729	0.23131	0.811385	1.3468	1.12879	-0.108282	0.260064	0.223294	0.338434	-1.23835	0.248997	-0.488683	-0.246013	0.138332	0.594274	0.174468	0.0374657	-0.326463	0.734819	-0.353866	-0.43257	-2.52539	0.0099599	2.74764	-1.51475	0.319823	1.23945	-0.36334	-1.24948	-0.704939	-0.616407
P05556	ITB1_HUMAN	Integrin beta-1 (Fibronectin receptor subunit beta) (Glycoprotein IIa) (GPIIA) (VLA-4 subunit beta) (CD antigen CD29)	ITGB1 FNRB MDF2 MSK12	-0.938963	-0.573829	-1.06178	-0.866522	0.541993	0.818726	0.401763	0.621203	0.21169	-0.162474	0.807676	1.19179	1.14234	1.25745	-0.295414	-0.256498	-0.144603	-0.699117	0.892474	0.16821	0.39861	0.426729	1.10219	1.35922	2.01458	0.968891	-1.89864	-0.366519	-0.939581	-0.779009	-1.14964	-1.61446	-1.28517	-1.29331
Q9Y3D7	TIM16_HUMAN	Mitochondrial import inner membrane translocase subunit TIM16 (Mitochondria-associated granulocyte macrophage CSF-signaling molecule) (Presequence translocated-associated motor subunit PAM16)	PAM16 MAGMAS TIM16 TIMM16 CGI-136	2.34185	-1.16604	-1.06146	-1.22988	-0.615988	2.14466	0.239152	0.000550407	-0.0140413	0.0145858	-0.823555	0.733202	-0.247408	0.814602	-0.366906	-0.916961	0.276579	2.4427	-0.885826	-0.657501	-0.729289	0.0426565	0.515256	-0.190474	-1.66966	0.505824	0.390716	-0.501825	-0.808823	0.641499	0.183148	-0.169717	-0.509401	1.27777
P68400	CSK21_HUMAN	Casein kinase II subunit alpha (CK II alpha) (EC 2.7.11.1)	CSNK2A1 CK2A1	0.275991	-0.0744843	-1.05899	-0.551433	-0.68499	-0.300597	0.786663	0.0791639	-0.153624	-0.0515696	0.762134	-1.69119	0.502126	0.0253325	0.592549	1.40656	-0.512982	0.256039	0.242074	-2.52781	0.371392	-0.78983	-0.26668	0.841274	-1.27431	0.263729	1.28219	-0.187541	-0.743689	0.117615	0.762134	-0.277986	-0.582194	3.16294
P48728	GCST_HUMAN	Aminomethyltransferase, mitochondrial (EC 2.1.2.10) (Glycine cleavage system T protein) (GCVT)	AMT GCST	1.59516	0.376841	-1.05683	-0.858838	-0.13079	-1.48109	-1.93182	-0.200997	0.112873	-0.00300556	0.25501	-0.709489	1.24242	-1.1207	-1.20697	0.458062	0.495166	-0.616139	0.996151	1.1992	0.444071	-0.0732605	-1.06483	0.356536	1.26797	-0.992961	0.224552	-2.02933	1.42764	0.488779	0.996151	0.0519575	1.36377	0.124731
P07384	CAN1_HUMAN	Calpain-1 catalytic subunit (EC 3.4.22.52) (Calcium-activated neutral proteinase 1) (CANP 1) (Calpain mu-type) (Calpain-1 large subunit) (Cell proliferation-inducing gene 30 protein) (Micromolar-calpain) (muCANP)	CAPN1 CANPL1 PIG30	-1.24454	0.516609	-1.05628	-0.359154	0.52749	-0.063912	0.156843	-0.279122	-0.140082	-0.100102	0.0128016	-0.495358	1.66482	-0.515007	0.432822	0.202137	-0.603463	-1.69443	0.606924	-0.857163	-0.580296	-0.531856	0.00137617	-0.230941	-0.283334	0.483291	-2.33812	2.58189	2.6231	0.443275	0.250015	0.238046	0.0325828	0.599127
Q9Y3S2	ZN330_HUMAN	Zinc finger protein 330 (Nucleolar autoantigen 36) (Nucleolar cysteine-rich protein)	ZNF330 NOA36	0.720242	-1.28367	-1.05186	1.04781	-0.272524	-1.28367	-0.22576	1.21992	-1.32044	0.497078	0.683473	0.867318	-0.587179	-0.0880769	-0.474754	1.32693	-0.449496	0.789655	-1.41237	0.775395	0.393815	-0.242971	0.812164	0.959241	-1.65423	0.531499	1.27178	-1.09983	-1.63702	-0.174129	0.113552	-0.382831	-0.518338	2.14928
P12081	HARS1_HUMAN	Histidine--tRNA ligase, cytoplasmic (EC 6.1.1.21) (Histidyl-tRNA synthetase) (HisRS)	HARS1 HARS HRS	-0.0159195	-1.50139	-1.05097	-0.570567	0.222637	1.05859	-0.255191	-0.126841	0.822036	0.496577	0.834064	1.01849	1.02832	0.628595	-0.819796	-0.424874	-2.10344	-0.508226	0.982411	1.22698	0.276547	0.023513	0.212614	0.403058	1.11999	1.66274	-0.300584	-1.56353	1.41704	-1.18298	-0.134196	-2.0206	-0.0828348	-0.772262
Q9H5N1	RABE2_HUMAN	Rab GTPase-binding effector protein 2 (Rabaptin-5beta)	RABEP2 RABPT5B	0.631183	0.317078	-1.05031	-0.344638	0.0860124	-0.668561	1.08049	0.164827	0.0715708	-0.268906	-0.343625	0.0787916	1.5693	-0.0623668	-0.607184	0.24126	0.398905	0.237116	-1.08376	-0.556639	0.0477876	-1.75599	-0.415833	-0.618015	-1.3257	1.84812	3.50867	-0.217261	0.0959801	-0.675101	-0.170326	-0.253365	-1.00556	1.04606
Q9BVG4	PBDC1_HUMAN	Protein PBDC1 (Polysaccharide biosynthesis domain-containing protein 1)	PBDC1 CXorf26	1.37017	-1.62701	-1.05023	0.210737	-0.0821667	0.847514	1.83164	-0.807274	-0.262553	-0.0166204	0.139847	-0.743581	-0.525926	-0.345359	-0.893903	-0.442938	-0.603912	1.64927	0.290168	2.00152	0.157947	-0.808474	0.142159	0.176849	-1.16601	0.838221	0.986272	-1.85596	1.84004	-0.6669	0.502931	-0.54932	-0.838468	0.301321
Q13501	SQSTM_HUMAN	Sequestosome-1 (EBI3-associated protein of 60 kDa) (EBIAP) (p60) (Phosphotyrosine-independent ligand for the Lck SH2 domain of 62 kDa) (Ubiquitin-binding protein p62)	SQSTM1 ORCA OSIL	-1.16477	-0.489102	-1.0479	-0.615942	-0.655497	0.121015	-0.400257	-0.0382349	0.206734	-0.119337	-0.746259	0.0907612	0.495982	0.77984	1.28578	1.80514	-0.0170778	-0.331496	-0.0453806	0.267241	0.163345	0.649371	0.620201	0.151269	2.81034	1.24588	-2.31441	1.50764	-0.897449	-0.466667	-0.070592	-0.569779	-1.19894	-1.01146
P02753	RET4_HUMAN	Retinol-binding protein 4 (Plasma retinol-binding protein) (PRBP) (RBP) [Cleaved into: Plasma retinol-binding protein(1-182); Plasma retinol-binding protein(1-181); Plasma retinol-binding protein(1-179); Plasma retinol-binding protein(1-176)]	RBP4 PRO2222	-0.0197784	-0.669733	-1.04759	-0.546071	-0.339217	-0.758704	-0.250688	-0.634686	0.0545429	0.157507	-1.08886	-1.1103	-1.57803	-0.957722	0.530842	0.303591	0.318397	0.709308	-0.670447	-0.302771	0.0220706	-0.355643	-0.831596	-0.83767	-0.960551	-0.440487	2.5343	1.50024	1.3425	2.11804	0.889943	0.815622	0.629178	1.47448
P46087	NOP2_HUMAN	Probable 28S rRNA (cytosine(4447)-C(5))-methyltransferase (EC 2.1.1.-) (Nucleolar protein 1) (Nucleolar protein 2 homolog) (Proliferating-cell nucleolar antigen p120) (Proliferation-associated nucleolar protein p120)	NOP2 NOL1 NSUN1	-0.419976	-1.15116	-1.04744	-0.433275	0.607896	0.310253	1.28211	0.911473	-0.18837	-0.0145765	0.864385	1.01081	0.101847	1.27249	-0.651582	-0.674551	0.0196029	-0.255969	1.29506	0.618423	1.36969	0.153116	0.643307	1.71137	-1.29951	1.57263	0.197321	-1.29855	-1.51847	-0.759048	-1.22581	-1.64883	-1.26213	-0.0925484
P48449	LSS_HUMAN	Lanosterol synthase (EC 5.4.99.7) (2,3-epoxysqualene--lanosterol cyclase) (Oxidosqualene--lanosterol cyclase) (OSC) (hOSC)	LSS OSC	-0.663007	-0.204936	-1.04734	-0.495129	-0.518475	-0.687484	-0.721142	-0.930843	0.165717	0.113006	-0.429892	-0.587244	-0.640756	-0.411249	1.09934	0.507231	0.944824	0.481149	-0.108193	-0.643192	-0.726967	-0.873758	-1.03016	-0.186286	-0.724637	-0.603475	-0.666504	3.24633	1.79179	2.15061	0.355706	0.351044	1.07414	0.619786
P07305	H10_HUMAN	Histone H1.0 (Histone H1') (Histone H1(0)) [Cleaved into: Histone H1.0, N-terminally processed]	H1-0 H1F0 H1FV	-0.808375	-1.07434	-1.04705	-0.76807	0.717097	0.36553	0.967496	0.225599	-0.108203	0.0701457	1.04124	1.69494	1.15868	1.66277	-1.2216	-0.9084	-0.895045	-0.752652	0.838877	0.158143	0.691053	1.14018	0.955122	1.66727	0.58258	1.11279	-0.636647	-1.04357	-0.999709	-1.22917	-0.779153	-0.857937	-1.22337	-0.696239
Q9H6R3	ACSS3_HUMAN	Acyl-CoA synthetase short-chain family member 3, mitochondrial (EC 6.2.1.1) (Acetate--CoA ligase 3) (Acyl-CoA synthetase short-chain family member 3) (Propionate--CoA ligase) (EC 6.2.1.17)	ACSS3	-0.944561	-0.490123	-1.0469	-0.69305	0.339336	0.997829	0.573522	-1.15169	-0.0378914	-0.355905	-0.698591	-0.109587	1.1415	-0.492585	0.411031	-0.336806	-0.328569	-0.705199	1.096	0.587512	1.35716	-0.0916562	-0.83426	-0.171355	-0.170627	-0.201001	-2.69834	1.60889	2.56905	0.623638	0.71546	0.565452	0.212078	-1.23977
Q13885	TBB2A_HUMAN	Tubulin beta-2A chain (Tubulin beta class IIa)	TUBB2A TUBB2	-0.779343	-0.565547	-1.04586	-0.787165	0.417913	0.336113	0.75998	0.473658	0.0814173	-0.412937	-0.173278	0.130683	0.96342	-0.36396	0.742325	-0.162124	0.0504536	0.0127796	1.80666	1.30284	1.41425	0.974722	0.66982	1.10485	1.22337	0.64068	-1.87063	-0.553463	0.0768254	-0.588749	-0.686388	-1.80184	-0.892652	-2.49882
P62314	SMD1_HUMAN	Small nuclear ribonucleoprotein Sm D1 (Sm-D1) (Sm-D autoantigen) (snRNP core protein D1)	SNRPD1	-0.464366	0.0451638	-1.04553	-0.291168	-0.70866	0.22664	-0.557778	0.0684458	0.798988	-0.119628	-0.0385945	-0.401547	0.229652	0.810408	1.64355	2.31362	0.432193	-0.873991	0.303418	-0.764499	1.05222	0.438393	0.184761	0.778048	1.43663	0.157316	-1.17631	-0.610943	-0.214699	-0.566045	-1.78356	-0.345708	1.59784	-2.55426
Q53T59	H1BP3_HUMAN	HCLS1-binding protein 3 (HS1-binding protein 3) (HSP1BP-3)	HS1BP3	-0.0428506	0.0435769	-1.04433	0.0208867	-1.18493	-0.524375	-0.0580186	-0.515669	-0.437948	0.636347	2.13018	0.123831	-0.0185659	-0.594574	-0.289786	0.259646	-0.282898	1.15318	-0.746617	-0.777484	0.15108	-1.62429	1.93263	1.27826	-0.874688	0.0287772	0.617702	-1.41952	2.69183	-0.973319	-0.604629	-0.357694	0.660019	0.644238
Q99259	DCE	Glutamate decarboxylase		-0.360257	-0.108471	-1.04408	-1.17335	0.520087	1.56165	1.01606	0.0390609	-0.27331	-0.476655	1.08525	0.726588	0.545252	1.33584	-0.85296	-0.320406	-0.988289	-0.196345	0.277359	-0.150134	0.814676	0.430951	1.83879	0.967505	1.55219	1.26916	-1.31306	-1.42899	0.0268144	-1.85235	-1.05222	-1.11743	-0.527002	-0.771933
P08243	ASNS_HUMAN	Asparagine synthetase [glutamine-hydrolyzing] (EC 6.3.5.4) (Cell cycle control protein TS11) (Glutamine-dependent asparagine synthetase)	ASNS TS11	-0.953412	-1.32693	-1.04405	-1.16623	0.777791	0.670333	0.22019	1.0169	0.24102	-0.256423	0.439919	0.353127	0.166672	0.656412	0.00905609	0.16301	0.367617	-0.421016	1.28925	1.31714	1.13605	1.61974	1.07795	0.769008	1.48847	0.392861	-1.38531	-0.39546	-1.43584	-0.241277	-1.4659	-1.58059	-1.47522	-1.02486
Q8N6C5	IGSF1_HUMAN	Immunoglobulin superfamily member 1 (IgSF1) (Immunoglobulin-like domain-containing protein 1) (Inhibin-binding protein) (InhBP) (Pituitary gland-specific factor 2) (p120)	IGSF1 IGDC1 KIAA0364 PGSF2	1.32451	0.216438	-1.04218	0.505447	0.307691	1.8981	0.932679	-0.937551	-0.393001	-0.331579	-0.549435	-1.73246	-0.558274	-0.632385	0.81936	-0.360411	-0.152839	0.448773	-0.190941	0.121926	0.0346196	-0.737014	-0.155092	-0.415814	-1.16425	0.209	-1.90193	1.11267	2.92498	0.688546	0.702034	-0.80364	-0.754452	0.56648
Q15459	SF3A1_HUMAN	Splicing factor 3A subunit 1 (SF3a120) (Spliceosome-associated protein 114) (SAP 114)	SF3A1 SAP114	-0.267287	-1.59295	-1.04024	0.0655182	0.627044	0.950547	0.348667	0.865314	-0.185175	0.0467311	-0.133731	0.479638	0.968643	-0.468574	-1.35156	-0.607607	-1.37975	-0.598742	0.725975	1.186	1.40477	0.529829	0.908996	1.10488	2.22336	0.327196	0.674531	-0.183196	-0.906046	-1.40525	-0.0684366	-2.26766	-0.350483	-0.630948
Q15814	TBCC_HUMAN	Tubulin-specific chaperone C (Tubulin-folding cofactor C) (CFC)	TBCC	0.317165	-0.0819857	-1.04	0.630793	0.565817	1.34449	0.780244	-1.30825	-0.219398	0.174774	1.4361	-0.494224	0.0329861	-0.408982	-0.180138	0.166666	-0.47796	1.2567	-1.11585	1.39684	-0.249312	-0.816461	-0.559658	-2.14972	-1.18817	0.763639	0.932251	-1.34487	2.57239	-0.52139	0.513469	-0.526941	-0.629966	0.428969
P20645	MPRD_HUMAN	Cation-dependent mannose-6-phosphate receptor (CD Man-6-P receptor) (CD-MPR) (46 kDa mannose 6-phosphate receptor) (MPR 46)	M6PR MPR46 MPRD	-0.0198239	0.267256	-1.03754	1.35242	-0.394276	-1.23055	0.149252	-1.98698	-0.28194	-0.120846	-0.64391	-0.381794	-0.317281	-0.399129	1.51543	-0.35683	0.722187	1.65525	-0.893544	-0.331867	-0.972064	-0.963879	0.179884	-0.456684	-1.0048	0.599415	0.0925116	3.16302	1.15598	0.329317	-0.0572691	-0.169605	-0.104476	0.943176
P38117	ETFB_HUMAN	Electron transfer flavoprotein subunit beta (Beta-ETF)	ETFB FP585	0.342416	-1.06514	-1.03724	-0.26781	-1.01128	-0.487106	-0.00320135	-1.31639	0.0769351	0.142239	-1.28185	-0.592281	-1.01894	-1.61994	0.601112	-0.164797	-0.232153	1.12091	0.325453	-0.240709	0.10236	-0.569482	-0.574893	0.370406	0.13051	1.0876	2.89375	-0.649957	2.31494	0.510063	1.28093	0.177021	-0.287045	0.94357
Q9HC38	GLOD4_HUMAN	Glyoxalase domain-containing protein 4	GLOD4 C17orf25 CGI-150 My027	-0.0147617	-1.52346	-1.03676	-0.307027	1.23547	-1.47988	0.860062	0.0446216	0.0273135	0.609342	-0.863779	0.841769	-1.51657	0.195214	-0.639879	-0.573761	-0.819681	1.10678	-1.55051	0.203128	-0.486456	0.175188	0.897369	0.563773	-2.36165	1.52651	1.84406	0.270749	0.398673	0.622959	-0.0853879	0.84778	0.125525	0.863266
O95415	BRI3_HUMAN	Brain protein I3 (pRGR2)	BRI3	-0.494184	0.450075	-1.03558	-0.0665671	-0.820509	-1.17461	-0.446039	-0.181764	0.019604	-0.269856	-0.23729	-0.431696	-1.43538	0.0486298	1.1305	0.887489	0.719482	1.97987	-1.34124	0.0820917	-0.649328	-0.391829	-0.612216	-0.112315	-1.13044	-0.378276	-0.14703	2.97041	0.868561	1.53941	-0.348379	0.179295	-0.73742	1.56652
P07996	TSP1_HUMAN	Thrombospondin-1 (Glycoprotein G)	THBS1 TSP TSP1	-0.458239	-0.925616	-1.0343	-0.514215	-0.682472	-0.891846	-0.731787	-0.782455	-0.025983	-0.265347	-0.546041	-0.88104	-0.743709	-0.454606	2.42707	1.60713	2.69275	1.35452	-0.329913	0.142867	-0.585745	-0.116325	-0.340719	-0.242111	0.731612	-0.144639	0.68859	1.61659	0.512549	1.25468	-0.404207	-0.754064	-0.299622	-0.873358
P56385	ATP5I_HUMAN	ATP synthase subunit e, mitochondrial (ATPase subunit e) (ATP synthase membrane subunit e) [Cleaved into: ATP synthase subunit e, mitochondrial, N-terminally processed]	ATP5ME ATP5I ATP5K	1.04304	-0.75115	-1.03261	0.941498	-0.143002	0.36508	1.40921	-0.792681	0.129268	0.132113	0.15409	0.357323	0.189818	0.0622604	-1.11418	-0.904738	-2.22922	0.419119	0.466697	0.499276	0.759273	-0.771421	-0.571188	0.776976	-1.67647	0.938461	1.91027	-2.33125	0.974906	-0.194374	0.916601	-0.803121	0.457082	0.413044
Q16836	HCDH_HUMAN	Hydroxyacyl-coenzyme A dehydrogenase, mitochondrial (HCDH) (EC 1.1.1.35) (Medium and short-chain L-3-hydroxyacyl-coenzyme A dehydrogenase) (Short-chain 3-hydroxyacyl-CoA dehydrogenase)	HADH HAD HAD1 HADHSC SCHAD	0.285566	-0.227798	-1.03148	-1.38983	-0.465628	-0.661112	-0.75376	0.0137015	-0.441265	0.763245	-0.735362	-0.686635	0.682617	-0.568613	-0.590923	-0.520735	-1.10613	-1.17482	-0.232439	-0.48129	0.843874	0.888667	-0.332211	-0.577582	-0.141582	-0.920989	3.15287	0.203776	1.29479	0.019674	1.19918	1.11159	2.02642	0.554209
O00515	LAD1_HUMAN	Ladinin-1 (Lad-1) (Linear IgA disease antigen) (LADA)	LAD1 LAD	0.591661	-1.29147	-1.03147	-0.214355	0.252995	0.339833	0.423214	1.03147	-0.03977	-0.298631	0.87078	1.01592	1.06261	1.38873	-0.328814	-0.326333	-0.0164888	-1.58293	-1.46266	-0.580642	-1.12674	-1.79362	0.359681	-0.306484	1.1359	0.20153	2.78368	-0.957763	1.14139	0.370083	-0.516134	-0.404486	-0.844595	0.153896
P50579	MAP2_HUMAN	Methionine aminopeptidase 2 (MAP 2) (MetAP 2) (EC 3.4.11.18) (Initiation factor 2-associated 67 kDa glycoprotein) (p67) (p67eIF2) (Peptidase M)	METAP2 MNPEP P67EIF2	0.237727	1.05855	-1.03118	1.04016	0.572328	-0.64583	0.386052	0.37297	0.0808825	-0.621275	-0.368738	0.593241	1.04452	-1.53703	-0.154384	0.671663	-0.268056	-0.47301	-2.32929	0.525275	-1.97746	0.481988	2.09372	-0.677199	0.634614	0.822125	-0.0132241	0.0547418	1.72479	0.207263	-1.59735	-0.102103	0.255231	-1.06171
Q9Y490	TLN1_HUMAN	Talin-1	TLN1 KIAA1027 TLN	-0.96445	0.429908	-1.0305	-0.445209	0.241068	0.145116	1.04804	-0.811489	0.228002	-0.0742774	0.531372	0.338244	0.394978	0.421331	-0.11334	-0.0414789	-0.650716	0.397414	-0.00575228	0.593434	0.802227	-0.0632049	1.57867	1.35308	0.742657	2.34951	-2.64074	0.506057	0.655848	-1.0945	-0.911779	-1.26741	-1.65633	-0.985772
P31939	PUR9_HUMAN	Bifunctional purine biosynthesis protein ATIC (AICAR transformylase/inosine monophosphate cyclohydrolase) (ATIC) [Cleaved into: Bifunctional purine biosynthesis protein ATIC, N-terminally processed] [Includes: Phosphoribosylaminoimidazolecarboxamide formyltransferase (EC 2.1.2.3) (5-aminoimidazole-4-carboxamide ribonucleotide formyltransferase) (AICAR formyltransferase) (AICAR transformylase); In…	ATIC PURH OK/SW-cl.86	1.01753	-0.338362	-1.03038	1.0256	0.574757	0.9117	1.43171	-0.753049	0.0615889	0.437327	-0.315473	0.649825	0.141074	-0.521187	0.704956	-0.083378	-0.00267463	1.11032	0.89201	0.79873	0.703079	-0.35428	0.187604	1.00375	-0.68527	1.36732	-2.12768	-1.24508	1.02701	-0.923628	-0.855961	-1.83652	-1.85249	-1.12047
P53004	BIEA_HUMAN	Biliverdin reductase A (BVR A) (EC 1.3.1.24) (Biliverdin-IX alpha-reductase)	BLVRA BLVR BVR	-0.118031	-0.383325	-1.02934	-0.806845	0.173419	1.18229	0.316721	0.34189	-0.805554	-0.0809569	0.905781	0.405085	1.41512	0.699297	-0.118031	-0.357169	-0.691065	-0.879333	0.558283	0.704008	0.155636	0.0871753	1.0814	1.35417	1.89032	1.39196	-2.40479	-0.585098	0.48586	-0.776642	0.0501136	-1.64254	-0.640726	-1.87907
Q12874	SF3A3_HUMAN	Splicing factor 3A subunit 3 (SF3a60) (Spliceosome-associated protein 61) (SAP 61)	SF3A3 SAP61	0.57231	-0.891865	-1.02926	0.0139228	0.428763	-0.206031	1.96253	-0.775039	0.57231	0.0489878	0.358585	0.706286	1.21865	0.184238	-0.151803	-0.202842	0.434702	-0.524575	1.68559	-0.926954	0.827931	-0.240298	0.642488	1.06356	-0.638536	1.4065	0.888112	-2.01472	0.767819	-0.761263	-0.840826	-1.68297	-1.51892	-1.3774
P30711	GSTT1_HUMAN	Glutathione S-transferase theta-1 (EC 2.5.1.18) (GST class-theta-1) (Glutathione transferase T1-1)	GSTT1	-0.29797	0.133331	-1.02874	-1.37294	-0.307147	0.128742	1.50358	0.462788	-0.990804	-0.65176	1.8723	-0.233734	1.34787	0.200541	-1.95435	0.0140348	-0.504246	-1.15986	-0.380559	-0.0823196	-0.487856	-0.0453147	-0.587033	-0.917391	0.405422	0.454593	0.124154	0.293921	-0.27478	0.102199	0.917931	2.26689	2.17559	-1.12708
P60174	TPIS_HUMAN	Triosephosphate isomerase (TIM) (EC 5.3.1.1) (Methylglyoxal synthase) (EC 4.2.3.3) (Triose-phosphate isomerase)	TPI1 TPI	0.218126	-1.20586	-1.02855	-0.548289	0.154662	0.309373	0.716773	0.0607835	0.239917	-0.274462	-0.223398	0.331163	-0.269628	0.663316	-0.825625	-1.60517	-2.02576	0.167129	0.954091	0.781131	1.11315	0.287977	0.943468	0.964713	-0.117502	1.88743	1.98286	-1.62614	0.789566	-0.958033	-0.609084	-0.784223	-1.42721	0.963302
P12270	TPR_HUMAN	Nucleoprotein TPR (Megator) (NPC-associated intranuclear protein) (Translocated promoter region protein)	TPR	-0.0999862	-1.61499	-1.02568	-0.39881	-0.205914	-1.14817	-0.798295	1.52039	-0.0568762	-0.135964	-0.244097	-0.0408639	-1.2854	0.154002	0.865677	1.31279	0.982177	-0.0921558	0.425956	-1.08659	1.26797	0.67448	0.310174	0.372992	-1.8622	0.733933	2.46691	0.459212	-1.37301	0.404332	-1.10014	-0.616074	0.234316	0.999909
P11216	PYGB_HUMAN	Glycogen phosphorylase, brain form (EC 2.4.1.1)	PYGB	-0.731432	-0.335012	-1.0235	-0.828665	0.420262	0.806796	0.488696	0.378962	-0.128399	-0.123236	1.17751	0.511211	1.27587	0.120305	-0.366646	-0.692877	-0.944557	-0.969751	1.24573	0.231444	0.823495	0.34761	0.998581	1.23189	2.60218	0.485896	-2.63445	-0.687934	0.078875	-0.700456	-0.236154	-0.810518	-0.823626	-1.1881
O15371	EIF3D_HUMAN	Eukaryotic translation initiation factor 3 subunit D (eIF3d) (Eukaryotic translation initiation factor 3 subunit 7) (eIF-3-zeta) (eIF3 p66)	EIF3D EIF3S7	-0.325257	0.694457	-1.02169	0.0371208	0.711888	0.561234	1.15735	-0.687108	0.0308338	0.0519442	-0.107369	0.240006	1.01123	0.68088	0.0544902	0.678271	0.193825	0.166296	0.883708	1.31699	0.752879	0.0138269	0.459139	0.568705	0.18959	2.02769	-2.81789	-0.696288	-0.0687606	-1.27581	-0.977674	-1.27525	-1.49604	-1.73322
Q8WVV9	HNRLL_HUMAN	Heterogeneous nuclear ribonucleoprotein L-like (hnRNPLL) (Stromal RNA-regulating factor)	HNRNPLL HNRPLL SRRF BLOCK24	1.58963	0.254194	-1.02149	-0.764075	0.0507616	0.00482525	0.692076	-0.370384	-1.04187	-0.390573	-0.349541	-0.2347	-0.887734	0.35643	-1.01562	0.136072	-0.213917	1.25233	1.49448	0.966207	0.225199	-1.07448	-1.05171	1.22214	-1.69783	-0.0751159	-2.15746	-0.0214241	1.37346	0.116682	0.651215	-0.497193	0.237818	2.2416
Q13838	DX39B_HUMAN	Spliceosome RNA helicase DDX39B (EC 3.6.4.13) (56 kDa U2AF65-associated protein) (ATP-dependent RNA helicase p47) (DEAD box protein UAP56) (HLA-B-associated transcript 1 protein)	DDX39B BAT1 UAP56	0.202544	-0.38879	-1.0189	-1.03877	0.529824	1.58047	1.38729	0.606202	-0.343541	0.257046	1.11682	1.2005	0.104727	-0.107194	1.04182	-0.0553123	-0.828317	-0.523679	0.17775	-1.66072	1.86449	1.47192	-0.276598	0.143659	-0.993513	1.43991	-2.35185	-0.807807	-0.926919	-0.442737	0.115766	-0.224531	-0.615291	-0.636263
P33240	CSTF2_HUMAN	Cleavage stimulation factor subunit 2 (CF-1 64 kDa subunit) (Cleavage stimulation factor 64 kDa subunit) (CSTF 64 kDa subunit) (CstF-64)	CSTF2	1.3099	-1.16147	-1.01681	0.565083	0.0175288	-0.176812	0.882354	-0.833594	0.0304849	-0.486159	-0.627035	-0.552538	-0.974355	0.16961	-0.0925978	-0.0504905	0.706961	2.21735	-0.717728	1.11556	-0.240385	-0.930786	-0.937981	1.02486	-2.00102	0.870066	2.59902	-0.581689	0.0724179	0.464539	-0.0116224	-1.18739	-0.229214	0.763936
Q8TF74	WIPF2_HUMAN	WAS/WASL-interacting protein family member 2 (WASP-interacting protein-related protein) (WIP- and CR16-homologous protein) (WIP-related protein)	WIPF2 WICH WIRE PP10631	1.25984	0.0119497	-1.01661	-1.00879	1.58487	-1.48551	0.424455	-0.711718	-0.318885	-0.195749	-1.59579	0.545929	0.963877	0.463544	0.232506	0.888372	-0.855042	1.32089	-1.37524	-0.905102	-0.237444	-0.974914	1.05089	-1.13146	-0.792501	0.656381	0.487888	0.255723	2.2538	-0.427674	0.685228	-0.191195	-0.995761	1.13326
Q04323	UBXN1_HUMAN	UBX domain-containing protein 1 (SAPK substrate protein 1) (UBA/UBX 33.3 kDa protein)	UBXN1 SAKS1	-0.130344	-1.18066	-1.01648	0.0548795	1.66484	1.09949	1.8644	-0.191174	0.161708	-1.15488	-0.912721	1.07537	0.439338	0.552112	-1.5906	-0.253595	-0.801181	0.177906	-0.968988	1.34331	0.777661	0.213789	0.279601	0.258166	-0.180922	1.10061	1.25757	-0.78947	1.69523	-1.07799	-0.510815	-0.802867	-1.17026	-1.28303
Q9NNW7	TRXR2_HUMAN	Thioredoxin reductase 2, mitochondrial (EC 1.8.1.9) (Selenoprotein Z) (SelZ) (TR-beta) (Thioredoxin reductase TR3)	TXNRD2 KIAA1652 TRXR2	-0.405303	-0.0818504	-1.01426	-0.471307	1.11431	-1.77845	1.36299	1.21625	-0.686036	1.08418	0.162265	0.876302	-1.23438	0.482529	-0.252731	0.211088	-0.662075	-0.0897728	-1.90051	-1.09493	-0.867516	0.996133	0.76645	-0.814196	-1.17568	0.100994	0.589466	1.16314	-1.45449	1.08418	0.967845	1.16314	-0.51533	1.15755
O94842	TOX4_HUMAN	TOX high mobility group box family member 4 (Epidermal Langerhans cell protein LCP1)	TOX4 C14orf92 KIAA0737	-0.732272	2.40425	-1.01254	-0.46002	0.328527	-0.31942	0.560024	-0.219176	0.0131546	-0.360849	1.33199	-1.4949	1.15505	0.800868	1.03382	0.299857	-0.233344	3.01096	0.512017	-0.0957924	0.191675	-1.32422	0.305591	-0.393963	-0.00666696	-0.105838	-1.60958	-0.170335	-0.332514	-0.686697	-0.416899	-0.996039	-0.885039	-0.0916707
P53992	SC24C_HUMAN	Protein transport protein Sec24C (SEC24-related protein C)	SEC24C KIAA0079	-0.319306	-0.669915	-1.01185	-0.438974	-0.156522	1.8094	0.386813	-0.76807	-0.569741	-0.00932081	0.262957	-0.41948	1.34363	0.149133	-0.0688698	-0.00626089	-0.953949	-0.591334	1.30227	1.72801	-0.262237	0.371578	-1.47757	0.707481	2.71182	-0.801589	-1.68418	0.782612	1.06938	-0.37803	-0.519654	-0.70122	0.344153	-1.16116
P36776	LONM_HUMAN	Lon protease homolog, mitochondrial (EC 3.4.21.53) (LONHs) (Lon protease-like protein) (LONP) (Mitochondrial ATP-dependent protease Lon) (Serine protease 15)	LONP1 PRSS15	-0.888168	-1.24615	-1.01155	-0.8851	1.20338	1.47517	0.582425	1.17704	-0.472628	0.00625383	0.991301	0.93251	1.38986	0.846237	-1.20059	-0.611449	-0.992167	-1.32861	1.21908	0.574223	0.526351	0.627209	0.639478	0.813697	1.59195	0.837205	-0.484941	-1.12179	-0.530214	-0.739457	-0.68717	-1.13595	-0.785935	-1.31149
P49368	TCPG_HUMAN	T-complex protein 1 subunit gamma (TCP-1-gamma) (CCT-gamma) (hTRiC5)	CCT3 CCTG TRIC5	2.19514	-0.671863	-1.01142	0.392708	0.535294	-0.125508	0.930841	-0.161779	-0.29684	0.656323	0.00563025	0.206937	0.237343	1.27	0.289026	0.606143	-0.430066	0.467081	-0.100303	1.71111	-0.396969	0.776254	0.117354	0.053317	-0.188647	1.88484	-0.284578	-1.75674	0.114686	-1.86223	-0.676972	-1.80715	-1.40743	-1.27153
Q9NR45	SIAS_HUMAN	Sialic acid synthase (N-acetylneuraminate synthase) (EC 2.5.1.56) (N-acetylneuraminate-9-phosphate synthase) (EC 2.5.1.57) (N-acetylneuraminic acid phosphate synthase) (N-acetylneuraminic acid synthase)	NANS SAS	0.702893	-0.981067	-1.01139	-0.398429	0.323409	0.297867	1.2112	-0.895324	0.17198	0.591522	-0.506712	-0.74845	0.79968	-0.622895	-1.25108	-1.63057	-1.69151	-0.0789975	0.80415	0.367196	0.852439	-0.465577	-0.00955149	0.132755	-0.803235	1.06635	2.77181	-0.640808	2.2213	-0.483803	-0.330653	0.526834	-0.574932	0.283601
Q8IWX8	CHERP_HUMAN	Calcium homeostasis endoplasmic reticulum protein (ERPROT 213-21) (SR-related CTD-associated factor 6)	CHERP DAN26 SCAF6	-0.41814	-0.603197	-1.01134	-0.431166	0.102198	0.981764	0.165352	1.16227	0.735747	-1.20746	-0.350648	0.0477691	0.0100942	-0.880598	0.369986	0.0172891	-0.480195	-0.717168	0.213232	1.10151	0.0346087	1.42376	0.0368834	-0.230905	2.20005	0.663813	-2.29919	2.2075	-0.56191	0.704671	-0.518288	-1.3935	0.394154	-1.46894
Q15819	UB2V2_HUMAN	Ubiquitin-conjugating enzyme E2 variant 2 (DDVit 1) (Enterocyte differentiation-associated factor 1) (EDAF-1) (Enterocyte differentiation-promoting factor 1) (EDPF-1) (MMS2 homolog) (Vitamin D3-inducible protein)	UBE2V2 MMS2 UEV2	1.54243	-0.235945	-1.00644	0.823473	-0.410867	1.01281	0.665544	-0.542957	0.534199	-0.343829	-1.0401	-0.527482	0.279304	0.0836095	0.699403	-0.77043	-0.542957	1.21658	-0.325836	-0.544489	-0.488025	-1.9214	-1.00609	0.322835	-0.893148	0.854372	1.55215	-1.19316	2.11609	-0.417644	1.6469	-1.25633	-0.80045	0.917887
O00425	IF2B3_HUMAN	Insulin-like growth factor 2 mRNA-binding protein 3 (IGF2 mRNA-binding protein 3) (IMP-3) (IGF-II mRNA-binding protein 3) (KH domain-containing protein overexpressed in cancer) (hKOC) (VICKZ family member 3)	IGF2BP3 IMP3 KOC1 VICKZ3	-1.15733	1.06657	-1.00606	-1.73317	0.525082	0.226268	0.504624	1.34239	0.286031	1.32206	1.10098	0.936178	0.732694	-1.03767	-1.45434	-1.09033	0.113969	0.116227	-0.556082	-0.130498	1.00141	-0.479917	1.02854	0.380202	-2.15093	0.398492	1.15169	-1.47788	-0.154748	0.502366	-1.4978	0.662718	0.0349345	0.493333
Q16881	TRXR1_HUMAN	Thioredoxin reductase 1, cytoplasmic (TR) (EC 1.8.1.9) (Gene associated with retinoic and interferon-induced mortality 12 protein) (GRIM-12) (Gene associated with retinoic and IFN-induced mortality 12 protein) (KM-102-derived reductase-like factor) (Peroxidase TXNRD1) (EC 1.11.1.2) (Thioredoxin reductase TR1)	TXNRD1 GRIM12 KDRF	-0.794835	-0.947588	-1.00606	-0.713047	0.53854	0.763529	0.270551	0.398983	0.123395	-0.291254	1.01536	0.599641	1.38363	0.934821	-1.02182	-0.775706	-0.825689	-1.06887	1.14013	0.937125	0.838672	0.613038	1.51188	1.19923	1.93982	1.11764	-1.15516	-1.19656	-0.520398	-1.13379	-0.943305	-0.993842	-0.859376	-1.07869
P48506	GSH1_HUMAN	Glutamate--cysteine ligase catalytic subunit (EC 6.3.2.2) (GCS heavy chain) (Gamma-ECS) (Gamma-glutamylcysteine synthetase)	GCLC GLCL GLCLC	-1.22009	-0.676404	-1.00503	-0.853925	0.21243	0.403213	0.473651	0.165303	0.115005	-0.166796	0.530465	0.648615	0.7044	0.763572	-0.817602	-0.906698	-1.01035	-0.9391	1.01352	0.717374	0.907714	0.583805	1.94148	1.55217	1.96277	1.69517	-1.52321	-0.277794	-0.34554	-0.842664	-0.688606	-1.02388	-1.25707	-0.835908
P21333	FLNA_HUMAN	Filamin-A (FLN-A) (Actin-binding protein 280) (ABP-280) (Alpha-filamin) (Endothelial actin-binding protein) (Filamin-1) (Non-muscle filamin)	FLNA FLN FLN1	-1.13436	0.452292	-1.00479	-0.969206	0.495006	0.269278	0.803652	1.77102	0.0996068	-0.396784	-0.0646165	-0.367798	-0.305373	0.266119	0.271252	-0.0514312	-0.299558	-0.618682	-0.871363	-0.39101	-0.901986	-0.179771	-0.129122	-0.661426	-0.512618	-0.919663	-1.6958	3.07781	-0.282579	2.65071	0.304017	0.397656	0.51872	0.380789
P51149	RAB7A_HUMAN	Ras-related protein Rab-7a (EC 3.6.5.2)	RAB7A RAB7	-1.33089	0.144877	-1.00329	-0.438486	-0.521843	-0.177828	-0.369859	0.490037	0.082467	0.152392	0.259041	0.520097	0.748075	0.450234	0.613712	0.400605	-0.175645	-0.690348	0.195109	-0.983829	-0.693779	-0.0788807	0.898362	0.312318	2.95238	0.465332	-2.14222	2.49058	-0.556525	0.940231	-0.256982	-0.503577	-0.856425	-1.33544
P22102	PUR2_HUMAN	Trifunctional purine biosynthetic protein adenosine-3 [Includes: Phosphoribosylamine--glycine ligase (EC 6.3.4.13) (Glycinamide ribonucleotide synthetase) (GARS) (Phosphoribosylglycinamide synthetase); Phosphoribosylformylglycinamidine cyclo-ligase (EC 6.3.3.1) (AIR synthase) (AIRS) (Phosphoribosyl-aminoimidazole synthetase); Phosphoribosylglycinamide formyltransferase (EC 2.1.2.2) (5'-phosphorib…	GART PGFT PRGS	-0.451091	-1.20439	-1.00277	0.61872	0.389436	0.152272	1.24144	-0.717289	-0.38333	4.75719e-05	0.641739	1.08867	1.4145	0.36559	-0.194464	1.124	-0.091338	0.633277	0.99352	0.553072	0.595267	0.145618	0.257518	1.53345	-0.316163	1.50993	-2.15449	-0.0726376	0.120547	-1.00843	-0.833149	-1.44012	-1.94008	-1.56887
O00154	BACH_HUMAN	Cytosolic acyl coenzyme A thioester hydrolase (EC 3.1.2.2) (Acyl-CoA thioesterase 7) (Brain acyl-CoA hydrolase) (BACH) (hBACH) (CTE-IIa) (CTE-II) (Long chain acyl-CoA thioester hydrolase)	ACOT7 BACH	-0.065911	-1.98577	-1.00089	0.0731491	1.00675	0.662861	0.239289	-0.697138	-0.457626	-0.15844	0.050237	0.339468	0.42389	0.292991	0.464726	-0.186614	1.30662	2.03327	0.273423	0.820002	0.259428	-1.18717	0.949815	2.06575	-0.294373	0.934058	-1.36404	-0.917663	-0.0946694	-0.0795657	-0.954102	-0.701309	-2.39714	0.346693
Q9Y5K8	VATD_HUMAN	V-type proton ATPase subunit D (V-ATPase subunit D) (V-ATPase 28 kDa accessory protein) (Vacuolar proton pump subunit D)	ATP6V1D ATP6M VATD	1.31897	-0.50098	-1.00037	-0.890141	-0.0239057	1.01859	1.4036	-0.905888	-1.20776	0.490303	0.223466	-0.536319	1.64505	-0.743174	-0.589327	0.841895	-0.213041	0.563787	0.223466	1.74304	0.579533	-0.722178	0.629862	0.612193	-0.192046	1.16215	-1.2961	-1.43746	1.45084	-0.412497	-1.50814	0.488507	-0.569962	-1.64597
P50453	SPB9_HUMAN	Serpin B9 (Cytoplasmic antiproteinase 3) (CAP-3) (CAP3) (Peptidase inhibitor 9) (PI-9)	SERPINB9 PI9	-1.49744	0.097243	-0.997342	-1.84439	-1.30541	0.356067	0.238513	1.34939	0.882063	0.516233	0.32267	-0.929702	0.266285	-0.303042	-0.545642	-0.679228	0.710637	0.710637	1.92571	1.9591	-0.386358	0.668979	0.664985	0.656636	-1.69164	0.460689	-0.679228	-0.387008	-0.983456	0.349601	-0.537292	-0.303516	-0.775166	1.71043
Q96IU4	ABHEB_HUMAN	Putative protein-lysine deacylase ABHD14B (EC 2.3.1.-) (Alpha/beta hydrolase domain-containing protein 14B) (Abhydrolase domain-containing protein 14B) (CCG1-interacting factor B)	ABHD14B CIB	0.568976	0.0120063	-0.996947	0.884203	-0.977394	-1.47209	-0.544406	-0.127359	-0.541504	1.35449	0.351032	-0.887448	-1.46723	-0.783987	0.247248	0.205735	0.671243	1.07942	-1.87339	-1.02237	-0.384686	-2.00851	0.807678	-0.0537231	0.71561	0.600256	0.880326	0.921839	0.857583	-0.996947	0.970271	1.86281	0.218702	0.92857
P21281	VATB2_HUMAN	V-type proton ATPase subunit B, brain isoform (V-ATPase subunit B 2) (Endomembrane proton pump 58 kDa subunit) (HO57) (Vacuolar proton pump subunit B 2)	ATP6V1B2 ATP6B2 VPP3	1.06458	0.0799738	-0.995686	0.143982	-0.128166	-0.641874	1.06268	-0.719673	-0.444067	-0.159552	-1.31648	-0.736349	-0.234828	0.522792	-0.754063	-0.649255	-1.24823	-0.149029	-1.65158	-0.331878	0.0606115	-1.20209	0.781155	0.295495	-1.98399	1.52324	1.62553	0.0829261	1.57504	0.588356	0.62911	2.09495	0.348766	0.867607
Q9BT09	CNPY3_HUMAN	Protein canopy homolog 3 (CTG repeat protein 4a) (Expanded repeat-domain protein CAG/CTG 5) (Protein associated with TLR4) (Trinucleotide repeat-containing gene 5 protein)	CNPY3 CTG4A ERDA5 PRAT4A TNRC5 HSPC084 UNQ1934/PRO4409	0.64061	0.04757	-0.994606	0.0841335	-1.14525	0.360938	-1.24148	-1.32199	0.263221	-0.10639	-0.629708	-0.326449	0.0599826	-1.11268	-0.198407	-0.808294	-1.03217	0.00631396	-0.181559	0.728218	1.35608	-0.243245	-1.01721	0.502459	0.838178	-0.28618	3.16103	-0.777968	2.35163	0.17537	0.0374614	-0.656665	0.929415	0.537634
Q8N5L8	RP25L_HUMAN	Ribonuclease P protein subunit p25-like protein (RNase P protein subunit-like p25) (Rpp25-like protein)	RPP25L C9orf23	-0.293053	-0.824906	-0.993045	1.37819	0.56195	-0.144943	0.856163	-0.568347	-0.427699	-0.232127	-1.0639	1.01975	1.1393	-1.27618	-1.01004	1.3126	-0.550651	0.0510055	-1.15815	0.901931	-0.311758	0.298746	-0.29642	0.29939	-1.00189	0.387225	1.67278	-0.478192	2.24528	0.360682	1.45398	-1.52507	-0.311758	-1.47083
O43707	ACTN4_HUMAN	Alpha-actinin-4 (Non-muscle alpha-actinin 4)	ACTN4	-1.14552	0.121135	-0.992551	-0.950932	0.214044	0.527009	0.827138	-0.74763	0.403186	-0.552391	0.582023	0.591164	1.07707	0.111117	-0.77139	-0.804465	-1.70247	-1.34337	0.418809	0.182797	1.3026	0.230744	0.912939	0.844296	1.69438	0.896431	-2.93073	1.32579	0.922797	-0.458476	-0.0879522	-0.383133	-0.43211	0.117654
O15173	PGRC2_HUMAN	Membrane-associated progesterone receptor component 2 (Progesterone membrane-binding protein) (Steroid receptor protein DG6)	PGRMC2 DG6 PMBP	-1.43191	0.797101	-0.990137	-0.55274	-0.778065	-0.510584	-1.01747	-1.59653	0.209303	-0.766468	-0.101107	-0.447841	0.540753	-0.411083	0.618781	-0.119269	-0.756527	-0.503036	0.656756	-0.077991	0.242527	0.707262	-0.134129	-0.249707	0.202764	0.287261	-1.64325	2.91053	1.85543	2.21827	-0.0251553	0.326533	0.4488	0.0909295
O60493	SNX3_HUMAN	Sorting nexin-3 (Protein SDP3)	SNX3	1.67171	-0.613242	-0.989728	1.29401	0.735854	0.906011	0.301862	-0.467951	0.462389	-0.0438468	-0.0237718	-0.275968	-0.566909	0.229893	-0.388392	-0.175697	0.607731	1.4071	-0.418777	-1.10548	-0.678718	-0.46281	-1.37287	-0.561587	-2.73241	1.1822	2.3098	-1.22094	0.805647	-0.22634	0.568737	-0.497779	0.253026	0.08724
Q92522	H1X_HUMAN	Histone H1.10 (Histone H1x)	H1-10 H1FX	0.423169	-0.512165	-0.987111	0.459017	-0.403863	-0.298843	-0.553824	-1.75985	-0.932245	0.315508	-0.288998	-0.177414	-0.925015	-0.856021	0.157337	-0.34479	-0.164694	1.25522	0.183592	-0.686105	-0.570383	0.0547087	-0.820661	0.226256	-0.662836	0.00779234	3.40311	-0.827225	0.252033	0.446598	0.823557	0.07529	1.46634	2.22252
Q969E2	SCAM4_HUMAN	Secretory carrier-associated membrane protein 4 (Secretory carrier membrane protein 4)	SCAMP4	-0.367307	1.40825	-0.986977	-0.292509	0.0974346	-0.379224	0.467475	-0.79043	-0.832049	-0.00423926	0.288098	0.800506	1.33884	-1.66834	-0.164728	-1.29679	0.893328	-0.862497	0.991169	-1.33254	-0.724914	-0.00423926	0.800506	-0.260059	1.60745	-0.0173424	-1.17763	2.21856	1.10953	-0.161477	-0.903548	0.109351	-1.2949	1.39125
P00558	PGK1_HUMAN	Phosphoglycerate kinase 1 (EC 2.7.2.3) (Cell migration-inducing gene 10 protein) (Primer recognition protein 2) (PRP 2)	PGK1 PGKA MIG10 OK/SW-cl.110	-0.311337	-1.27584	-0.986445	-0.962044	0.0868684	0.985933	0.386864	0.383537	0.203129	0.217349	0.701586	0.543304	1.37863	0.200897	-0.644109	-1.44552	-1.5998	-1.04431	1.02335	0.891284	0.595754	0.473193	0.997539	1.04236	1.45331	1.34554	0.982732	-1.63162	0.959369	-0.644828	-0.850216	-1.29945	-1.114	-1.04301
Q9NSD9	SYFB_HUMAN	Phenylalanine--tRNA ligase beta subunit (EC 6.1.1.20) (Phenylalanyl-tRNA synthetase beta subunit) (PheRS)	FARSB FARSLB FRSB HSPC173	1.47809	-0.81117	-0.985136	-0.315796	0.103769	-0.791364	0.948152	-0.0542334	-0.669968	-0.180141	-0.644411	0.913924	-0.769063	0.6939	1.98029	1.31964	0.848239	1.45341	-0.980485	0.428981	0.0757356	-0.438454	0.670494	0.295446	-1.27675	2.02202	-1.46735	-0.287892	-1.96965	0.00425266	-0.600325	-0.937677	-0.410836	0.354357
P58876	H2B1D_HUMAN	Histone H2B type 1-D (H2B-clustered histone 5) (HIRA-interacting protein 2) (Histone H2B.1 B) (Histone H2B.b) (H2B/b)	H2BC5 H2BFB HIRIP2 HIST1H2BD	-0.0409268	-1.22991	-0.984325	-0.716662	2.14718	-0.316444	0.966206	1.65938	0.46243	-0.11166	0.0826974	1.45944	-0.266349	1.18764	-1.25354	-0.373826	-1.10271	0.214406	-1.22358	0.373404	0.733269	-0.66773	1.15776	0.65736	-1.49868	1.04107	-0.151471	-1.49995	-1.19584	-0.319791	-0.130797	-0.119827	-0.381577	1.44335
P23677	IP3KA_HUMAN	Inositol-trisphosphate 3-kinase A (EC 2.7.1.127) (Inositol 1,4,5-trisphosphate 3-kinase A) (IP3 3-kinase A) (IP3K A) (InsP 3-kinase A)	ITPKA	-0.576866	0.447717	-0.982562	0.435614	0.691665	-1.52826	0.0837357	0.85147	-0.0157849	-0.0602144	1.66746	-0.381707	1.86445	-1.60101	-0.406102	-0.479287	0.974094	-0.172176	-1.13795	2.3993	0.611553	1.07539	0.545296	-0.845209	-2.0222	-0.161513	0.813639	-0.650051	0.483597	-0.806623	-0.406102	-0.137759	0.158377	-0.731982
P49792	RBP2_HUMAN	E3 SUMO-protein ligase RanBP2 (EC 2.3.2.-) (358 kDa nucleoporin) (Nuclear pore complex protein Nup358) (Nucleoporin Nup358) (Ran-binding protein 2) (RanBP2) (p270)	RANBP2 NUP358	-1.11003	-0.302508	-0.982413	0.363592	0.583945	1.27004	-0.602364	-0.908515	0.335009	0.411098	0.796451	0.0800022	0.78059	-0.99297	0.826809	-0.0353581	-0.164253	-0.296214	0.729663	-0.660733	-1.4258	-0.765997	1.28218	-0.181076	-0.0903547	-0.581251	-2.57936	0.644661	1.43512	2.39052	-0.557515	-1.12217	0.907273	0.521946
Q00535	CDK5_HUMAN	Cyclin-dependent kinase 5 (EC 2.7.11.1) (Cell division protein kinase 5) (Cyclin-dependent-like kinase 5) (Serine/threonine-protein kinase PSSALRE) (Tau protein kinase II catalytic subunit) (TPKII catalytic subunit)	CDK5 CDKN5 PSSALRE	0.433549	-0.245297	-0.977914	-0.139812	-1.15042	1.53263	1.37925	-1.79637	-0.805614	1.40544	-0.223747	-0.159095	0.547693	-0.827318	-0.450028	1.73736	0.0631658	0.436383	0.519751	1.64039	1.16317	-1.28565	-0.266848	0.63828	-0.689816	1.39234	-0.0405659	-2.00168	0.410192	-1.06303	-0.49313	-0.665535	-0.113621	0.0959041
P27105	STOM_HUMAN	Stomatin (Erythrocyte band 7 integral membrane protein) (Erythrocyte membrane protein band 7.2) (Protein 7.2b)	STOM BND7 EPB72	-0.797034	-0.696636	-0.977567	-0.569319	0.0413748	-0.393095	-0.172105	-0.205206	0.147644	0.282117	-0.015576	0.642587	0.162585	0.0853491	0.235712	0.0190642	-0.9886	-0.210723	1.47043	0.879784	0.85771	1.98499	0.997795	1.58198	2.17256	0.668298	-1.91315	0.510484	-0.0783178	-0.372551	-1.03834	-1.67302	-1.46673	-1.1725
Q5JTV8	TOIP1_HUMAN	Torsin-1A-interacting protein 1 (Lamin-associated protein 1B) (LAP1B)	TOR1AIP1 LAP1	0.445917	-0.37472	-0.975195	-1.1594	0.584563	0.243568	1.15959	-0.0739136	-0.554585	0.985256	0.607046	0.266051	1.25498	1.84706	-0.0487136	0.0262304	-1.11006	0.176077	2.25581	0.176118	-0.771255	0.25831	0.30727	0.816889	0.590534	0.810921	-0.0824384	-2.36073	-0.330483	-0.327193	-0.715715	-1.59256	-0.656128	-1.67911
Q12769	NU160_HUMAN	Nuclear pore complex protein Nup160 (160 kDa nucleoporin) (Nucleoporin Nup160)	NUP160 KIAA0197 NUP120	-0.679465	0.67064	-0.972395	-0.553526	0.0789277	-0.362773	-0.680161	-0.0762101	-0.379441	-0.680161	0.462291	0.0122559	0.975833	-0.855502	0.170601	-0.221096	0.781011	-0.806796	-0.22943	-0.346105	-0.719126	-0.456115	1.27902	0.937328	0.712823	2.67079	-2.42127	2.2541	-0.913949	0.293953	-0.354439	-0.871146	0.0212013	1.25833
P30566	PUR8_HUMAN	Adenylosuccinate lyase (ADSL) (ASL) (EC 4.3.2.2) (Adenylosuccinase) (ASase)	ADSL AMPS	-0.0761379	0.127897	-0.970112	-0.887052	0.669864	-2.55006	1.2688	-0.364701	-0.70737	-0.0398468	2.11723	-0.00600102	1.17097	-0.276105	0.504086	0.835642	0.229635	0.90703	-0.458703	-0.152651	0.713225	0.700304	-0.592601	0.67624	-0.803993	1.30387	-1.06443	-0.420446	-0.224423	0.0192177	0.810138	0.287299	-0.141364	-2.60546
O75616	ERAL1_HUMAN	GTPase Era, mitochondrial (H-ERA) (hERA) (Conserved ERA-like GTPase) (CEGA) (ERA-W) (ERA-like protein 1)	ERAL1 HERA	1.00942	1.82021	-0.969621	-0.104063	-0.639539	0.113097	1.5739	-0.681102	-0.153747	-0.0812856	0.000201239	-0.61217	0.95131	0.548901	0.968364	1.16336	-0.362212	0.0933445	-1.32375	-0.0887466	-0.832954	-1.03036	-2.01139	-0.875593	-1.4024	0.472975	-0.468485	0.0788858	1.27779	-0.331842	1.29679	-0.276905	-1.0911	1.96872
P42166	LAP2A_HUMAN	Lamina-associated polypeptide 2, isoform alpha (Thymopoietin isoform alpha) (TP alpha) (Thymopoietin-related peptide isoform alpha) (TPRP isoform alpha) [Cleaved into: Thymopoietin (TP) (Splenin); Thymopentin (TP5)]	TMPO LAP2	0.579228	0.454707	-0.969257	-0.755648	-0.813849	-1.75359	-0.836672	-1.05274	-0.171788	-0.0681701	-0.411102	-1.25745	-0.627974	-0.392267	1.19016	1.13373	2.07038	1.46638	-0.0939629	-1.10764	0.0177647	-1.41612	-0.751588	-0.872218	-0.785111	0.356593	1.76801	0.89053	0.260837	0.467081	0.703749	0.513076	0.918852	1.34607
Q53LP3	SWAHC_HUMAN	Ankyrin repeat domain-containing protein SOWAHC (Ankyrin repeat domain-containing protein 57) (Protein sosondowah homolog C)	SOWAHC ANKRD57 C2orf26	0.385535	-1.4321	-0.968611	-1.51749	-1.14021	0.000780434	0.469832	-0.627927	0.703952	-1.17681	0.478406	-2.29448	1.09442	0.110221	0.650882	1.20811	0.848369	0.583393	0.252861	-0.768728	-0.514366	-0.0601207	1.40712	1.12851	-1.21466	-0.798269	-0.0522891	-0.131893	0.848369	1.81364	-0.755461	0.359	-0.30617	1.41618
O43172	PRP4_HUMAN	U4/U6 small nuclear ribonucleoprotein Prp4 (PRP4 homolog) (hPrp4) (U4/U6 snRNP 60 kDa protein) (WD splicing factor Prp4)	PRPF4 PRP4	-0.427214	0.759533	-0.966204	0.0974934	-1.35981	-0.280755	0.765396	-0.867255	-0.300139	-0.644621	-1.19181	-0.11922	0.245916	1.18593	1.48752	0.343849	1.48277	1.97752	-0.500443	-1.23058	0.468551	-1.85674	-0.965665	0.574306	0.542762	-0.224089	-0.539212	2.23274	-0.100404	-0.347775	0.716457	0.800456	-1.01568	-0.743569
Q99856	ARI3A_HUMAN	AT-rich interactive domain-containing protein 3A (ARID domain-containing protein 3A) (B-cell regulator of IgH transcription) (Bright) (Dead ringer-like protein 1) (E2F-binding protein 1)	ARID3A DRIL1 DRIL3 DRX E2FBP1	1.14959	-0.952496	-0.962483	0.416189	-1.20611	-0.103856	0.53212	-1.07387	-0.137997	-0.333954	-1.07443	-1.39145	-1.2364	-0.516943	1.19349	0.949627	0.124088	0.960611	0.0278289	-0.879337	-0.558997	1.32318	-0.991514	-0.108734	-1.97972	0.819675	-0.0404524	1.85192	1.00721	-0.12596	1.17398	0.539939	-0.104365	1.70962
P28072	PSB6_HUMAN	Proteasome subunit beta type-6 (EC 3.4.25.1) (Macropain delta chain) (Multicatalytic endopeptidase complex delta chain) (Proteasome delta chain) (Proteasome subunit Y)	PSMB6 LMPY Y	0.700072	-0.762225	-0.961796	-0.919484	0.297015	0.542201	1.22819	0.0408793	-0.184538	0.176792	0.454886	1.06785	-0.246332	0.0742164	-0.542616	-0.893638	-0.875889	-0.273258	0.0747595	1.37389	1.29999	0.215258	1.05198	1.24336	0.371685	2.16676	0.208818	-2.01285	1.04868	-0.613039	-1.27817	-1.34079	-1.33876	-1.3939
Q9Y5M8	SRPRB_HUMAN	Signal recognition particle receptor subunit beta (SR-beta) (Protein APMCF1)	SRPRB PSEC0230	-1.33699	0.646208	-0.961765	0.712478	0.158313	0.206787	0.752686	-1.20944	0.291088	-0.08524	0.303733	0.0982485	0.115798	0.617588	0.887522	0.288981	-0.201038	1.13225	0.158313	-0.256872	-0.297536	1.00197	-0.324313	0.0634741	-0.751077	0.152789	-2.44871	2.41022	0.971415	1.49733	-0.513991	-0.632014	-1.6855	-1.7627
Q01995	TAGL_HUMAN	Transgelin (22 kDa actin-binding protein) (Protein WS3-10) (Smooth muscle protein 22-alpha) (SM22-alpha)	TAGLN SM22 WS3-10	-1.15559	-0.88864	-0.961178	-0.978675	0.869194	0.888051	1.07557	1.18639	0.127875	-0.351384	0.591052	0.382445	-0.173824	0.574	-0.925176	-1.03301	-0.584674	-0.755753	0.957587	1.63644	1.92643	1.53891	1.56219	0.661766	-0.158271	1.03799	-0.858587	-0.945212	-1.09208	-0.652069	-1.08134	-0.789051	-0.932665	-0.698727
O00541	PESC_HUMAN	Pescadillo homolog	PES1	-1.52613	-0.468201	-0.958743	0.231462	0.212118	-0.262233	0.0902509	1.08657	0.336947	0.107062	-0.0250576	0.4805	-0.295277	0.935274	0.595967	0.0045893	2.2454	0.662939	-0.461959	2.83977	-0.578819	-0.544077	0.528871	0.322903	-0.947536	0.610265	-1.67124	0.463336	-1.96963	0.50828	-0.563383	-0.8068	-1.15935	-0.0240625
Q9BVK6	TMED9_HUMAN	Transmembrane emp24 domain-containing protein 9 (GMP25) (Glycoprotein 25L2) (p24 family protein alpha-2) (p24alpha2) (p25)	TMED9 GP25L2	-1.3136	1.96742	-0.95795	-0.125286	-0.944866	0.240366	2.11151	-1.14026	-0.233726	0.00618697	-0.485823	0.232841	-0.113015	-0.172617	0.379584	0.097386	-0.549506	0.193755	1.11706	-0.286403	1.05096	0.0377405	0.221553	-0.0644076	0.118377	1.08076	-2.05484	1.69651	1.52251	-0.132298	-0.677718	0.108674	-1.40496	-1.52591
Q99471	PFD5_HUMAN	Prefoldin subunit 5 (Myc modulator 1) (c-Myc-binding protein Mm-1)	PFDN5 MM1 PFD5	1.65981	-0.801163	-0.957002	2.02845	0.51929	0.829334	-0.828415	-0.224616	0.319977	-1.25331	-0.181076	-0.128479	0.697855	0.496589	0.0514568	0.3615	-0.778099	0.0940559	0.0348473	-2.04687	0.340048	-0.839597	-0.114638	-0.41084	1.3967	1.47497	2.14425	-1.38249	0.546905	-0.241388	-0.189381	-0.665519	-0.750145	-1.20299
Q14558	KPRA_HUMAN	Phosphoribosyl pyrophosphate synthase-associated protein 1 (PRPP synthase-associated protein 1) (39 kDa phosphoribosypyrophosphate synthase-associated protein) (PAP39)	PRPSAP1	0.932436	1.2682	-0.956965	-0.850504	0.0724188	-0.551977	0.628442	-0.677864	-0.24567	0.409765	-0.69924	-0.828832	-0.12254	-0.86489	0.131324	-0.663897	-1.08932	-0.237633	-0.728693	-1.27651	0.37236	0.6083	-0.110188	0.402288	-0.637581	1.89734	-1.45323	0.42585	2.51309	-0.093767	2.48753	0.838187	-0.237633	-0.6606
Q9NS69	TOM22_HUMAN	Mitochondrial import receptor subunit TOM22 homolog (hTom22) (1C9-2) (Translocase of outer membrane 22 kDa subunit homolog)	TOMM22 TOM22	2.1087	0.669956	-0.956686	-0.194624	0.040301	1.08429	1.0097	-1.04942	0.360022	1.01445	0.1447	-0.413181	-0.2826	-0.148258	-0.439281	-0.184809	-0.0174833	1.12264	0.125125	1.93905	1.07627	-0.46093	-1.42781	-1.14071	-1.15879	0.989485	-0.377294	-0.886238	1.57559	-0.413375	-0.961274	-0.641553	-0.0602824	-2.04569
Q16719	KYNU_HUMAN	Kynureninase (EC 3.7.1.3) (L-kynurenine hydrolase)	KYNU	-1.73767	-0.914984	-0.956599	-0.871219	-0.160147	-0.410346	-0.613262	-0.231776	0.671021	0.271421	0.543802	1.40041	1.49217	1.13794	-0.325533	-0.0922966	-0.778572	-0.954782	0.997552	-0.872577	0.531194	0.658356	0.280881	1.17566	1.75376	1.59209	-1.16094	1.92202	-0.547864	-0.567847	-0.681748	-0.635101	-0.936616	-0.978398
P16401	H15_HUMAN	Histone H1.5 (Histone H1a) (Histone H1b) (Histone H1s-3)	H1-5 H1F5 HIST1H1B	0.775204	-1.37687	-0.952113	1.47727	-1.24617	-0.717033	-0.911283	-0.76774	0.0196263	0.100536	-0.455619	-1.10571	-1.23091	-1.1384	0.304544	1.76296	2.35129	0.753817	1.3502	0.154919	0.560512	0.804855	-0.438994	0.0901392	-0.600592	-0.984011	1.6999	-1.20374	0.0488609	-0.201861	-0.22115	0.607807	0.370397	0.31936
Q7Z3B4	NUP54_HUMAN	Nucleoporin p54 (54 kDa nucleoporin)	NUP54	0.558346	0.100984	-0.950539	0.756622	-0.815907	1.3972	1.0853	-0.234316	-0.427908	0.0551162	0.092314	0.488983	1.14907	0.437756	-0.308691	0.616871	-0.700351	-0.53356	0.57352	0.595195	1.34039	-0.80337	0.209364	0.681899	-1.11733	0.0845501	1.34518	-2.24435	1.62001	-0.126392	-1.34046	-1.52254	0.0943613	-2.15733
O00159	MYO1C_HUMAN	Unconventional myosin-Ic (Myosin I beta) (MMI-beta) (MMIb)	MYO1C	1.49572	0.616991	-0.948414	1.0702	0.2324	0.754511	1.29203	-0.963203	0.714887	-0.220086	0.188114	0.75218	-0.109173	-0.538036	-0.180161	0.572705	-0.844895	0.508242	0.337288	-0.99596	0.0645905	-0.652646	-0.842124	1.24632	-0.7118	1.85399	-2.21733	-0.271065	2.06842	-0.242269	-1.06589	-1.3386	-0.785742	-0.841198
Q9UKK6	NXT1_HUMAN	NTF2-related export protein 1 (Protein p15)	NXT1	-0.0813234	0.838364	-0.947276	-0.911298	0.790896	0.0966806	1.95974	1.76545	-1.89696	-0.11259	-1.20868	0.802763	-0.357239	1.03151	-0.544134	0.612892	0.19682	-0.213328	-0.116924	-0.354263	0.0672998	0.268776	2.565	0.156015	-1.86831	0.110473	-1.11375	-0.342396	-1.32145	-0.50115	0.179749	-0.38393	0.189625	0.642946
Q08257	QOR_HUMAN	Quinone oxidoreductase (EC 1.6.5.5) (NADPH:quinone reductase) (Zeta-crystallin)	CRYZ	-0.130611	-1.22513	-0.947257	-1.16472	0.530659	0.465815	0.41107	0.0213038	-1.03131	0.184404	0.48933	1.00666	1.2433	1.14376	-0.483335	-0.492599	-1.50849	-0.612694	0.692413	-0.214695	0.82342	0.335794	0.887659	1.97647	1.17137	1.26839	0.963192	-0.598773	0.846003	-1.32197	-0.841761	-1.99399	-1.01668	-0.876999
P82979	SARNP_HUMAN	SAP domain-containing ribonucleoprotein (Cytokine-induced protein of 29 kDa) (Nuclear protein Hcc-1) (Proliferation-associated cytokine-inducible protein CIP29)	SARNP HCC1 HSPC316	1.12739	-1.16467	-0.946767	1.02526	-0.219758	0.768938	-0.848166	-0.600019	-0.221582	-0.259844	0.367622	-0.260802	2.26107	-1.00264	-0.738732	-0.319175	-0.636173	-1.16533	0.339348	-0.82994	1.32435	-0.476767	-0.246208	0.428732	-0.754494	0.69659	2.78646	-1.7174	1.27834	-0.118515	0.131393	-0.231615	-0.286137	0.509247
Q8NB37	GALD1_HUMAN	Glutamine amidotransferase-like class 1 domain-containing protein 1 (Parkinson disease 7 domain-containing protein 1)	GATD1 PDDC1	-0.992247	-0.331099	-0.944273	0.681434	-1.90356	-1.51044	0.42833	-0.872885	0.526606	0.817721	0.633819	-0.652739	1.07731	-0.950763	0.901852	1.52726	-0.535412	0.603556	-0.992247	0.0798843	-1.25903	-1.46346	0.812507	-0.581263	-1.23632	-0.340717	0.901852	1.36644	1.77822	0.577596	0.276442	-0.0630666	0.590576	1.04811
L0R8F8	MIDUO_HUMAN	MIEF1 upstream open reading frame protein (Alternative MIEF1 protein) (AltMIEF1) (MIEF1 microprotein) (MIEF1-MP)	MIEF1	0.847944	0.00346571	-0.943906	1.36103	-0.949027	1.39784	0.513625	-1.45687	-0.232203	0.285392	0.494441	0.759568	-0.424166	-0.602686	0.415885	1.50585	0.0661971	1.04918	-0.831193	-1.83278	-0.342816	-0.932608	-0.988305	1.15235	-0.514556	-0.487439	0.749749	-1.06686	2.74399	-0.13266	-0.850832	-0.575885	-0.299881	0.118171
P26599	PTBP1_HUMAN	Polypyrimidine tract-binding protein 1 (PTB) (57 kDa RNA-binding protein PPTB-1) (Heterogeneous nuclear ribonucleoprotein I) (hnRNP I)	PTBP1 PTB	-0.931694	0.29762	-0.943204	1.7244	-1.19349	1.6806	0.491535	-0.251069	0.787069	-0.330376	-0.379641	1.03179	1.2053	0.289662	0.354533	-0.749573	0.35455	0.0877892	1.50417	-0.271507	1.47927	-0.806219	-0.0723126	1.13993	0.888071	-1.03693	-0.982915	-1.09105	0.650149	-1.11624	0.400063	-1.52359	-1.15229	-1.5344
P49748	ACADV_HUMAN	Very long-chain specific acyl-CoA dehydrogenase, mitochondrial (VLCAD) (EC 1.3.8.9)	ACADVL VLCAD	-1.31112	-0.91673	-0.938234	-1.06679	1.14247	-0.0287533	-0.0793379	0.0447865	-0.619144	-0.101503	1.03013	1.06359	1.27273	1.24946	-1.02668	-0.647827	-0.523748	-1.35383	0.875955	0.185174	0.348448	0.158937	1.50459	1.29783	2.36879	0.442649	-0.96095	0.405077	-0.507124	0.167803	-1.35773	-0.635876	0.0758176	-1.55886
P78556	CCL20_HUMAN	C-C motif chemokine 20 (Beta-chemokine exodus-1) (CC chemokine LARC) (Liver and activation-regulated chemokine) (Macrophage inflammatory protein 3 alpha) (MIP-3-alpha) (Small-inducible cytokine A20) [Cleaved into: CCL20(1-67); CCL20(1-64); CCL20(2-70)]	CCL20 LARC MIP3A SCYA20	0.0539063	-0.553071	-0.933102	-0.09411	-0.456471	-0.261205	-0.157758	-0.956247	-0.110882	0.163374	1.61862	1.724	1.30035	1.30325	0.0626881	-0.150658	-0.0174435	0.652304	-0.0122155	-0.1021	0.0346318	-0.577254	1.38926	1.50497	0.674002	2.21601	-1.11149	-1.05002	0.0187199	-0.894045	-1.29229	-1.25303	-1.59706	-1.13562
Q13573	SNW1_HUMAN	SNW domain-containing protein 1 (Nuclear protein SkiP) (Nuclear receptor coactivator NCoA-62) (Ski-interacting protein)	SNW1 SKIIP SKIP	1.21525	-0.537788	-0.928962	-0.683892	0.369884	1.16978	0.276786	-0.566258	-0.795439	0.00230655	0.945809	0.467555	0.315997	-0.164342	-0.473796	0.102129	0.678702	-0.242764	-0.00733032	-0.438432	1.89425	-0.772117	-0.382861	-0.128578	-1.13482	2.404	2.30311	-1.53808	0.884561	-0.987779	-0.86785	-1.40336	-0.223159	-0.752511
Q9NX40	OCAD1_HUMAN	OCIA domain-containing protein 1 (Ovarian cancer immunoreactive antigen domain containing 1) (Ovarian carcinoma immunoreactive antigen)	OCIAD1 ASRIJ OCIA	-0.693421	0.721809	-0.926155	-0.682816	0.504915	-1.58268	1.84903	-0.697676	-0.0210514	0.260823	0.42358	0.184997	-0.0716798	-0.136694	-2.04901	-1.08925	-0.33731	1.08743	-0.281324	0.434425	0.92397	-0.101401	0.868212	1.87677	-1.07847	1.83231	-0.00478441	-0.856091	1.03728	-1.01346	1.04715	0.51576	-0.935443	-1.00975
Q92887	MRP2_HUMAN	ATP-binding cassette sub-family C member 2 (EC 7.6.2.-) (EC 7.6.2.2) (EC 7.6.2.3) (Canalicular multidrug resistance protein) (Canalicular multispecific organic anion transporter 1) (Multidrug resistance-associated protein 2)	ABCC2 CMOAT CMOAT1 CMRP MRP2	-0.937963	-0.575156	-0.92462	0.74693	1.36586	-0.303051	-0.405246	-1.21714	-1.10123	0.0514458	0.513265	1.78309	-0.133619	-0.751495	-1.50031	0.0960371	0.499182	1.0096	-1.22821	-0.26677	-1.67682	-0.891786	1.52912	0.712809	-0.384351	-0.841043	0.894213	0.168599	1.40063	1.63046	-0.593296	-0.557015	0.609624	1.27824
Q15287	RNPS1_HUMAN	RNA-binding protein with serine-rich domain 1 (SR-related protein LDC2)	RNPS1 LDC2	0.53977	-0.927518	-0.923582	0.226965	0.779286	0.670598	-1.42331	0.707328	0.0667757	0.467146	0.465298	0.253961	0.99787	0.323812	-1.34818	0.380763	0.757688	-0.102316	0.805452	-0.0237977	1.22643	-0.49358	-0.0519761	0.211693	-1.62476	1.84238	2.04731	-2.04258	0.149487	-0.439345	-0.27539	-1.55147	-1.63251	-0.0597036
Q96B49	TOM6_HUMAN	Mitochondrial import receptor subunit TOM6 homolog (Overexpressed breast tumor protein) (Translocase of outer membrane 6 kDa subunit homolog)	TOMM6 OBTP TOM6	2.06061	1.5804	-0.923234	0.183766	0.0319943	-0.462909	1.21198	-1.0493	0.110395	0.0655811	0.321096	-0.507009	-0.474131	-0.698682	0.242696	0.448497	1.44441	1.18046	-1.88392	-0.507009	0.0301256	-0.265337	-0.384508	-0.369808	-1.34476	0.684083	0.585698	0.154495	1.90927	-0.178668	-1.92312	0.502397	-1.4984	-0.277155
O00193	SMAP_HUMAN	Small acidic protein	SMAP C11orf58	0.709522	-1.61495	-0.92225	0.00366474	1.64426	0.926184	1.2776	-0.660158	0.152392	0.23568	-0.129269	0.58262	-0.630082	0.51281	-0.311884	-1.03615	-0.329321	1.0327	0.0750123	-0.324265	-0.133826	-0.434587	0.0471558	-0.742112	-2.43894	1.06062	1.92902	-1.70162	1.44517	-0.625785	-0.590449	0.384529	-0.486146	1.09285
Q9Y6W5	WASF2_HUMAN	Actin-binding protein WASF2 (Protein WAVE-2) (Verprolin homology domain-containing protein 2) (Wiskott-Aldrich syndrome protein family member 2) (WASP family protein member 2)	WASF2 WAVE2	-1.22654	2.36013	-0.920974	0.0588995	-1.10196	-0.347906	0.551513	-1.06555	0.478274	-0.235598	-0.99049	0.0127283	0.872783	-1.21012	0.576629	1.56018	0.669312	-0.910265	-0.22988	-0.0856265	0.631831	-0.251661	-0.649527	1.35035	-0.846011	2.28102	-0.701983	0.137311	1.69738	-0.337333	-0.839679	-0.302007	-0.112444	-0.872783
P40227	TCPZ_HUMAN	T-complex protein 1 subunit zeta (TCP-1-zeta) (Acute morphine dependence-related protein 2) (CCT-zeta-1) (HTR3) (Tcp20)	CCT6A CCT6 CCTZ	1.68776	-0.896558	-0.920053	0.569824	0.273138	0.731628	1.27442	-0.854736	-0.488352	-0.0218708	0.0397182	0.231946	0.1794	0.312103	0.181106	-0.0432218	-0.379784	0.939855	0.153088	1.30664	0.0898478	0.129747	-0.270704	0.196321	-0.252992	1.18575	1.45471	-1.92041	1.93409	-1.09502	-0.940162	-1.69664	-1.77538	-1.31521
P35221	CTNA1_HUMAN	Catenin alpha-1 (Alpha E-catenin) (Cadherin-associated protein) (Renal carcinoma antigen NY-REN-13)	CTNNA1	-0.499958	2.43747	-0.918064	-0.668917	-0.845066	-1.51923	0.107372	0.739418	0.150129	-0.14702	-0.451803	-1.06979	-0.188981	-1.19868	0.126052	1.14532	0.159824	-0.188981	1.11322	-0.845066	-0.286017	-0.35945	0.0538198	0.479185	-0.390921	1.08036	-1.12597	0.455108	-1.61567	0.199163	-0.219056	0.615623	0.928245	2.74833
Q05655	KPCD_HUMAN	Protein kinase C delta type (EC 2.7.11.13) (Tyrosine-protein kinase PRKCD) (EC 2.7.10.2) (nPKC-delta) [Cleaved into: Protein kinase C delta type regulatory subunit; Protein kinase C delta type catalytic subunit (Sphingosine-dependent protein kinase-1) (SDK1)]	PRKCD PKCD	0.93694	-0.767994	-0.911903	-1.28121	0.422027	1.29166	0.493758	-0.0759498	0.284717	0.281907	0.204619	1.29166	1.47858	0.699884	-0.779437	0.479239	-0.184738	-1.10371	0.387699	0.719532	0.676981	-0.390864	1.36031	-1.40877	0.737101	1.49289	-1.74061	-0.630684	1.37838	-1.04073	-1.13415	-0.916747	-0.694326	-1.55605
Q99567	NUP88_HUMAN	Nuclear pore complex protein Nup88 (88 kDa nucleoporin) (Nucleoporin Nup88)	NUP88	0.484548	-0.915979	-0.91081	0.191626	1.20324	0.871535	0.837197	-1.08462	0.484548	0.0575464	-1.35825	0.816252	0.206524	0.196592	0.779396	-0.879124	-0.0368063	0.757742	-0.105148	0.060704	1.15502	-1.02999	0.263412	0.300268	-2.27147	2.18793	-1.70838	0.042276	0.276047	0.012853	1.47966	-1.81895	-0.151023	-0.394353
Q9Y6D9	MD1L1_HUMAN	Mitotic spindle assembly checkpoint protein MAD1 (Mitotic arrest deficient 1-like protein 1) (MAD1-like protein 1) (Mitotic checkpoint MAD1 protein homolog) (HsMAD1) (hMAD1) (Tax-binding protein 181)	MAD1L1 MAD1 TXBP181	1.45013	0.445539	-0.908795	1.30181	-0.0820507	-1.79491	0.268217	-0.765377	-0.63855	-0.513161	-0.616868	-0.277187	-0.458761	0.0605087	-0.342232	0.293767	0.589669	1.57381	-1.41187	0.73463	-0.00872722	-0.246108	0.886402	-0.0748234	-2.47649	0.71825	1.94881	-0.855368	-0.33018	0.762759	1.03095	-0.696368	-0.790105	1.22268
Q9NW82	WDR70_HUMAN	WD repeat-containing protein 70	WDR70	-0.129677	-1.17611	-0.908604	-0.818982	1.08265	0.198926	1.09892	0.296805	1.32511	0.0794732	-0.234958	-1.45047	-1.15506	0.2744	-0.461472	0.945463	0.341616	1.72851	-1.3771	0.00750666	0.0615489	-0.146821	-0.212626	-1.61956	-2.27533	0.2744	0.422249	1.7909	-0.736082	0.500694	0.546672	0.342491	-0.218518	1.60304
P04439	HLAA_HUMAN	HLA class I histocompatibility antigen, A alpha chain (Human leukocyte antigen A) (HLA-A)	HLA-A HLAA	-0.805295	-0.579014	-0.908429	-0.0207324	-0.883362	-0.345944	-0.0529905	-1.22145	0.0421282	0.32216	-0.365178	0.197131	-0.524916	-0.920377	2.58779	1.28781	1.48943	1.70209	-0.668395	-0.111743	-0.912014	-1.14977	-0.386675	0.234467	-0.608548	0.189543	-0.427405	1.84106	1.77019	1.131	-0.955772	-0.661606	-0.545226	0.260033
Q6UN15	FIP1_HUMAN	Pre-mRNA 3'-end-processing factor FIP1 (hFip1) (FIP1-like 1 protein) (Factor interacting with PAP) (Rearranged in hypereosinophilia)	FIP1L1 FIP1 RHE	0.81601	-0.453665	-0.90809	-1.40423	0.860365	0.461166	-0.0875538	0.122351	-1.61245	-0.335623	-1.19662	0.289289	0.103269	0.771147	0.0287006	0.949076	1.72526	1.01922	-0.353865	1.49243	0.351338	0.37042	0.361366	-0.193077	-1.88128	1.17187	1.70866	-1.35741	-1.21341	-1.02258	-0.542376	-1.25761	0.694818	0.523078
Q01780	EXOSX_HUMAN	Exosome component 10 (EC 3.1.13.-) (Autoantigen PM/Scl 2) (P100 polymyositis-scleroderma overlap syndrome-associated autoantigen) (Polymyositis/scleroderma autoantigen 100 kDa) (PM/Scl-100) (Polymyositis/scleroderma autoantigen 2)	EXOSC10 PMSCL PMSCL2 RRP6	-0.676593	-0.16117	-0.90741	1.01153	-0.779678	0.112819	0.718422	-1.85311	-0.34835	-0.612688	-0.144893	-0.899039	0.74919	-0.512288	1.2576	2.00361	0.606686	1.78234	0.896805	0.633668	-0.102591	-0.309868	1.07585	0.79372	-1.71223	-0.173842	-1.31952	0.175212	1.0682	0.167841	-1.03468	-1.58537	-0.740617	0.820441
P18887	XRCC1_HUMAN	DNA repair protein XRCC1 (X-ray repair cross-complementing protein 1)	XRCC1	-0.675557	1.25307	-0.906817	-0.0660821	-1.44352	0.594193	-0.069706	-1.53737	0.646553	-0.569799	-0.911181	-1.43479	1.62988	-0.53356	1.5236	-0.309031	-0.758239	-0.544432	-0.40939	-0.487931	-0.424844	-0.461083	-1.26898	0.319298	2.45612	0.463001	1.13962	0.528742	1.4197	-0.109568	1.38397	-0.44866	0.0136428	-0.000852673
Q15363	TMED2_HUMAN	Transmembrane emp24 domain-containing protein 2 (Membrane protein p24A) (p24) (p24 family protein beta-1) (p24beta1)	TMED2 RNP24	0.00868624	0.518805	-0.906621	-1.04259	2.2908	-1.10552	1.17291	0.988955	-1.46797	-0.370741	0.0221104	1.0692	-0.898622	1.36487	-0.273222	-0.0718589	-0.762653	1.2289	-1.06525	-0.702796	0.549054	1.26889	1.39138	1.17659	-1.34652	0.685023	-0.635675	-0.259798	-1.61046	-0.0908032	-0.622251	-0.273222	-0.0268175	-0.202778
Q9Y265	RUVB1_HUMAN	RuvB-like 1 (EC 3.6.4.12) (49 kDa TATA box-binding protein-interacting protein) (49 kDa TBP-interacting protein) (54 kDa erythrocyte cytosolic protein) (ECP-54) (INO80 complex subunit H) (Nuclear matrix protein 238) (NMP 238) (Pontin 52) (TIP49a) (TIP60-associated protein 54-alpha) (TAP54-alpha)	RUVBL1 INO80H NMP238 TIP49 TIP49A	1.14353	-0.0693692	-0.90534	0.322708	-0.320224	0.315965	0.692565	-0.898129	-0.395222	0.0599964	0.070282	-1.02365	-0.374766	-0.402582	0.804744	0.696126	0.729654	1.12115	0.367687	0.442685	0.511242	-0.637477	-0.571079	1.35947	-0.0955701	0.58645	1.65429	-1.63527	2.59851	-0.731229	-1.1077	-1.73225	-1.10727	-1.46991
P07327	ADH1A_HUMAN	Alcohol dehydrogenase 1A (EC 1.1.1.1) (Alcohol dehydrogenase subunit alpha)	ADH1A ADH1	-0.351376	0.338579	-0.905208	0.512157	-0.161794	-0.951203	-0.173516	-0.909809	0.220479	0.452333	-1.00404	-0.537851	0.314278	0.134807	1.50094	1.02232	1.21624	0.443129	-0.0436935	-0.805131	-0.095285	-0.178118	-0.379348	-0.528527	-0.808569	0.530564	-1.00093	2.81247	0.783665	1.53837	0.245342	-0.37624	-0.00785019	-2.84718
Q9BSJ8	ESYT1_HUMAN	Extended synaptotagmin-1 (E-Syt1) (Membrane-bound C2 domain-containing protein)	ESYT1 FAM62A KIAA0747 MBC2	-1.24332	0.542846	-0.904968	-0.57823	-0.124272	0.336486	1.33005	-1.33772	0.155124	-0.204568	-0.584539	-0.29436	-0.115932	-1.10483	0.792341	0.335505	0.193425	0.874707	0.37766	0.458537	1.05893	0.113479	-0.447782	-0.647281	-0.253231	-0.321012	-2.23346	2.59224	1.35612	1.84275	0.272764	-0.288478	-1.59668	-0.352295
P05198	IF2A_HUMAN	Eukaryotic translation initiation factor 2 subunit 1 (Eukaryotic translation initiation factor 2 subunit alpha) (eIF-2-alpha) (eIF-2A) (eIF-2alpha)	EIF2S1 EIF2A	0.954353	-1.57488	-0.90327	-0.146685	0.35915	0.805934	0.937836	0.994434	-0.342139	0.458416	0.854897	0.959453	1.32404	1.01025	-0.90572	0.333138	-0.429676	-0.808385	0.72382	1.34197	1.00026	-0.0193393	-0.209532	0.533069	0.753059	0.956147	0.417293	-1.81969	-1.82715	-1.10552	-1.07913	-1.35199	-1.20124	-0.993161
Q9Y617	SERC_HUMAN	Phosphoserine aminotransferase (EC 2.6.1.52) (Phosphohydroxythreonine aminotransferase) (PSAT)	PSAT1 PSA	-1.3902	-0.662208	-0.899759	-1.4708	0.970211	1.13433	0.944569	2.07367	0.0851292	0.238117	0.20822	0.530015	-0.723909	1.23142	-0.0660967	-0.0502707	0.193105	-0.29897	0.612662	0.301418	-0.0128797	0.730955	0.51243	-0.451781	-0.585441	-0.201699	-2.74655	1.52998	-1.49826	1.25202	-0.0227218	-0.49457	-0.0342411	-0.937904
Q8IX12	CCAR1_HUMAN	Cell division cycle and apoptosis regulator protein 1 (Cell cycle and apoptosis regulatory protein 1) (CARP-1) (Death inducer with SAP domain)	CCAR1 CARP1 DIS	0.147041	-0.0343381	-0.898142	0.469018	0.505629	0.985136	1.29434	-0.263005	0.117853	-0.474717	-0.582644	1.17277	-1.22468	0.53002	0.0970052	-0.582644	-0.417304	1.68188	-0.359569	1.74609	-0.223533	-0.334772	-0.0676951	1.22489	-2.05718	0.669965	-2.1671	-0.153172	0.881678	-0.514189	-0.259498	-1.78975	-0.546484	1.42711
P29558	RBMS1_HUMAN	RNA-binding motif, single-stranded-interacting protein 1 (Single-stranded DNA-binding protein MSSP-1) (Suppressor of CDC2 with RNA-binding motif 2)	RBMS1 C2orf12 MSSP MSSP1 SCR2	0.760823	0.13459	-0.897607	-0.109978	2.30044	-0.519135	1.35788	-0.619152	-0.891819	0.0292494	-0.170889	1.02659	0.188366	-0.265117	-1.12398	-0.0212038	-0.0900883	1.43743	-2.2848	0.269001	-0.937386	-0.0264415	0.345371	0.149864	-1.31529	1.89092	0.892179	-0.665765	1.37777	-0.670865	-0.048697	-0.15256	-1.49032	0.140631
Q8N1G4	LRC47_HUMAN	Leucine-rich repeat-containing protein 47	LRRC47 KIAA1185	0.9562	0.277127	-0.89493	-0.12325	-0.152398	-0.208357	0.135125	-0.687541	0.370897	-0.396094	-1.08404	-1.15966	-1.42477	-0.828097	-0.742238	-0.867769	0.426572	0.942633	-0.385309	0.0790013	0.760048	-0.654469	-1.11429	-0.333887	-1.87744	-0.218332	2.67581	-0.383797	1.46421	1.02807	1.13013	0.942589	0.847551	1.50072
P14174	MIF_HUMAN	Macrophage migration inhibitory factor (MIF) (EC 5.3.2.1) (Glycosylation-inhibiting factor) (GIF) (L-dopachrome isomerase) (L-dopachrome tautomerase) (EC 5.3.3.12) (Phenylpyruvate tautomerase)	MIF GLIF MMIF	1.16228	-0.892116	-0.894278	0.0426713	1.07271	0.990576	1.71034	-0.914321	-0.11362	-0.0191481	0.10729	0.784181	0.101351	0.374709	-0.887868	-1.18029	-1.4166	1.15687	-0.50871	1.17715	0.485549	-0.772088	-0.117161	0.408209	-1.00729	1.5896	1.21715	-1.78461	1.17546	-0.866266	0.112954	-1.54812	-1.13383	0.387266
Q8WTT2	NOC3L_HUMAN	Nucleolar complex protein 3 homolog (NOC3 protein homolog) (Factor for adipocyte differentiation 24) (NOC3-like protein) (Nucleolar complex-associated protein 3-like protein)	NOC3L AD24 C10orf117 FAD24	-1.05785	-0.570011	-0.892018	-0.205093	0.383486	1.01546	0.606903	0.0642896	-0.503488	-0.0165251	0.195004	0.89904	0.508771	0.427956	-0.342724	-0.315006	-0.974757	-0.48602	0.411204	2.34592	0.706959	0.233616	0.100763	1.23165	2.62342	0.741594	-0.370442	-0.863822	0.441425	-0.938198	-0.686427	-1.87275	-1.24799	-1.59434
Q9Y6C9	MTCH2_HUMAN	Mitochondrial carrier homolog 2 (Met-induced mitochondrial protein)	MTCH2 MIMP HSPC032	-1.16242	0.148549	-0.891354	-0.245409	0.667415	0.926849	-0.502064	-0.700154	0.0919705	-0.576133	0.11681	-0.402056	0.819109	-0.572688	-0.0239464	-0.349618	-0.705322	-1.03088	0.10991	0.399702	0.25929	0.0887605	-0.392397	0.261706	2.58642	-0.614028	-2.77007	1.70653	1.83023	0.4436	1.28702	-0.615951	0.540061	-0.729437
Q99988	GDF15_HUMAN	Growth/differentiation factor 15 (GDF-15) (Macrophage inhibitory cytokine 1) (MIC-1) (NSAID-activated gene 1 protein) (NAG-1) (NSAID-regulated gene 1 protein) (NRG-1) (Placental TGF-beta) (Placental bone morphogenetic protein) (Prostate differentiation factor)	GDF15 MIC1 PDF PLAB PTGFB	-0.85755	-0.82504	-0.890888	-0.890059	0.10598	0.12121	0.262888	0.27201	0.0255352	-0.0255115	1.00708	1.08757	1.10487	1.32053	-0.778472	-0.770418	-0.816375	-0.763599	0.338967	0.100806	0.245948	0.094196	1.9505	2.02508	1.39836	2.21357	-0.808395	-0.847787	-0.917779	-0.847057	-0.929501	-0.945561	-0.983112	-0.777992
P62258	1433E_HUMAN	14-3-3 protein epsilon (14-3-3E)	YWHAE	-1.147	-0.404157	-0.890863	-0.919364	0.00967679	0.021672	0.865867	-0.00558853	0.306986	0.0712792	0.531468	-0.0331632	0.312246	0.567896	-1.10759	-1.16414	-0.803631	-0.485796	0.749095	-0.0451584	2.29699	0.077325	1.5245	0.282996	-0.459885	1.80383	1.49622	-1.44003	0.2872	-0.159324	-1.23868	1.6573	-1.57663	-0.981549
O95425	SVIL_HUMAN	Supervillin (Archvillin) (p205/p250)	SVIL	-0.514706	-1.33389	-0.890032	-1.29665	2.72604	0.286477	2.06331	0.329828	0.376498	0.0730153	-0.316661	0.880613	1.16447	-0.569016	-1.48693	0.682568	-0.419209	-1.31805	0.457516	0.907619	0.800651	-0.65462	-0.0736051	-0.640735	0.0730153	0.993261	-0.640735	-0.478698	-0.783027	0.0944164	-0.811774	-0.0195927	1.35708	-1.01844
P23434	GCSH_HUMAN	Glycine cleavage system H protein, mitochondrial (Lipoic acid-containing protein)	GCSH	-0.39217	0.0370424	-0.889214	-0.686745	-0.91537	-1.4793	-1.13841	0.714962	0.936195	-0.611987	-0.852711	-0.301315	1.28499	0.680699	1.06778	1.25575	0.0608323	-0.973316	0.356602	-0.357708	0.786605	0.415932	0.773282	-0.561348	2.09798	-1.39071	2.31469	-0.633406	-0.923478	1.06072	-1.21613	-0.0318822	0.120015	-0.608872
O43920	NDUS5_HUMAN	NADH dehydrogenase [ubiquinone] iron-sulfur protein 5 (Complex I-15 kDa) (CI-15 kDa) (NADH-ubiquinone oxidoreductase 15 kDa subunit)	NDUFS5	1.93687	-0.937805	-0.887015	-0.266321	0.267907	0.511588	1.3734	-0.987151	0.307251	0.0348223	-0.473288	0.0807043	-0.618268	-0.621214	-0.539285	-1.12374	-1.08802	0.756388	-0.154092	1.06812	1.341	-0.366457	-0.732199	0.260292	-1.264	0.941197	1.8201	-1.80528	2.18627	-0.339214	0.34723	-0.834367	-0.559365	0.363945
Q13740	CD166_HUMAN	CD166 antigen (Activated leukocyte cell adhesion molecule) (CD antigen CD166)	ALCAM MEMD	-0.41214	-0.482013	-0.886007	-1.03263	-0.0818301	-1.02194	-0.511638	0.249579	-0.196168	-0.754978	-1.09182	-0.304154	-0.829852	-0.97024	0.448571	1.62054	0.458602	0.754978	-1.26967	-0.297802	-0.0311974	-0.418046	-0.612231	-0.421668	-1.0264	-0.36189	-0.0881822	2.53206	0.352531	2.1807	0.442219	1.23623	0.861049	1.96544
P17174	AATC_HUMAN	Aspartate aminotransferase, cytoplasmic (cAspAT) (EC 2.6.1.1) (EC 2.6.1.3) (Cysteine aminotransferase, cytoplasmic) (Cysteine transaminase, cytoplasmic) (cCAT) (Glutamate oxaloacetate transaminase 1) (Transaminase A)	GOT1	-0.427719	-0.832599	-0.88583	-0.7815	0.328276	0.576581	0.279444	0.311468	-0.067985	0.0451378	1.25172	1.13947	1.49113	1.13798	-0.316905	-0.552692	-0.515169	-0.493278	0.65846	0.806417	0.663615	0.342117	1.17456	1.44647	1.49676	1.39743	-1.19398	-1.13816	-0.630634	-0.853806	-1.24651	-1.60542	-1.43751	-1.56736
P18615	NELFE_HUMAN	Negative elongation factor E (NELF-E) (RNA-binding protein RD)	NELFE RD RDBP	0.332886	-1.99911	-0.885267	-0.183368	0.326781	1.29132	-0.571018	-0.999956	1.26996	-0.130611	-0.576715	-2.06016	0.589638	-1.08712	0.24742	-0.384416	1.06675	0.1607	0.335938	0.473294	-0.307233	-1.44266	0.33899	0.128378	-1.06648	1.20667	1.03798	-1.25128	1.57597	-0.256769	0.738848	-0.250113	0.419898	1.91086
Q9Y625	GPC6_HUMAN	Glypican-6 [Cleaved into: Secreted glypican-6]	GPC6 UNQ369/PRO705	-0.436686	0.777783	-0.885049	0.196543	-0.00335396	-0.898526	0.795896	-1.35351	0.583924	1.33325	-1.26914	0.236119	0.485886	-1.12617	0.789187	1.03436	-0.623263	0.465218	-1.65115	-0.733176	0.582333	-1.50507	-1.18361	-0.0432661	-0.664597	0.327436	-0.237125	2.02076	2.21505	0.506553	1.33655	-0.322651	-0.0376875	-0.712821
O60488	ACSL4_HUMAN	Long-chain-fatty-acid--CoA ligase 4 (EC 6.2.1.3) (Arachidonate--CoA ligase) (EC 6.2.1.15) (Long-chain acyl-CoA synthetase 4) (LACS 4)	ACSL4 ACS4 FACL4 LACS4	0.294747	-0.00997442	-0.884248	0.40101	-1.14766	-0.929095	-0.810489	-1.20357	-0.0688818	0.233175	-0.727323	-0.669792	-0.610413	-0.893964	2.19547	1.56263	2.30195	1.4248	-0.414068	-0.717964	-0.595838	-0.479237	-0.356262	-0.35406	0.0185241	-0.256636	-0.197707	2.08784	1.10194	1.36606	-0.295152	-0.252761	-0.708022	-0.405037
P17980	PRS6A_HUMAN	26S proteasome regulatory subunit 6A (26S proteasome AAA-ATPase subunit RPT5) (Proteasome 26S subunit ATPase 3) (Proteasome subunit P50) (Tat-binding protein 1) (TBP-1)	PSMC3 TBP1	0.921391	-1.22096	-0.882001	-0.0469	-0.652881	0.743694	0.4445	-1.6366	-0.267494	0.3402	0.214241	-0.0148103	1.1508	-0.0840001	0.317859	-0.266585	-0.2191	-0.901601	0.42784	1.68762	1.0213	0.1617	-0.324756	0.20606	0.3444	1.0045	1.87032	-1.81313	2.2071	-0.753201	-0.299761	-1.52864	-0.867301	-1.2838
Q9NYL9	TMOD3_HUMAN	Tropomodulin-3 (Ubiquitous tropomodulin) (U-Tmod)	TMOD3	-0.261782	-0.535067	-0.881815	-0.69813	0.4497	-0.339527	0.474183	0.117341	-0.471458	-1.01168	0.447344	0.131653	-0.193871	-0.289809	-1.13347	-1.60936	-0.522634	-0.0991036	-0.200529	0.447344	1.6968	0.976101	1.57111	0.779527	-0.482855	2.56258	2.46871	-1.01803	-0.719189	-0.223121	-0.75181	0.0256378	-1.2527	0.547891
P49773	HINT1_HUMAN	Adenosine 5'-monophosphoramidase HINT1 (EC 3.9.1.-) (Desumoylating isopeptidase HINT1) (EC 3.4.22.-) (Histidine triad nucleotide-binding protein 1) (Protein kinase C inhibitor 1) (Protein kinase C-interacting protein 1) (PKCI-1)	HINT1 HINT PKCI1 PRKCNH1	0.50527	-0.766143	-0.88048	0.290504	0.910229	1.28889	2.12848	0.264215	-0.189602	-0.0760391	0.596649	1.22841	1.46374	0.289001	-1.03896	-0.81479	-1.11257	0.149295	0.517104	1.38027	0.201121	-0.169928	-0.125177	0.321856	-0.990143	0.984531	0.501983	-1.57935	0.500064	-1.18318	-1.02121	-1.71543	-1.83815	-0.0204568
O14737	PDCD5_HUMAN	Programmed cell death protein 5 (TF-1 cell apoptosis-related protein 19) (Protein TFAR19)	PDCD5 TFAR19	1.6572	0.358693	-0.880199	-0.327123	-0.530456	-0.434763	-0.511482	0.561999	0.304201	-0.525484	-0.232744	-0.736462	-0.863863	0.674014	0.624507	0.647101	1.78483	0.286627	-0.272616	-1.0581	0.839703	-0.646834	-0.2673	0.482296	-1.75299	1.62614	2.25395	-2.07882	-0.0540858	-0.476477	-0.369638	-0.347044	-1.02722	1.29243
Q15262	PTPRK_HUMAN	Receptor-type tyrosine-protein phosphatase kappa (Protein-tyrosine phosphatase kappa) (R-PTP-kappa) (EC 3.1.3.48)	PTPRK PTPK	1.0618	0.401473	-0.879907	-0.204337	-1.06032	-0.00681971	0.262024	-1.96954	0.68375	0.628139	-0.233649	0.0032616	1.40831	-0.984512	0.829929	1.25838	0.148702	1.4519	-0.616739	2.1153	-0.152035	-0.243564	-0.359666	-0.122755	0.21408	-0.566094	-0.379828	-1.41316	0.907084	-0.914775	-0.268934	-1.89202	-0.827605	1.72213
Q7L1Q6	5MP2_HUMAN	eIF5-mimic protein 2 (Basic leucine zipper and W2 domain-containing protein 1) (Protein Orf)	BZW1 5MP2 BZAP45 KIAA0005	-0.358748	0.933161	-0.879753	-0.822022	-0.916105	-0.899996	-0.703163	0.638241	0.385469	-0.560533	0.14384	-0.0236891	-0.594493	0.903125	1.13291	1.34554	0.869166	0.617865	0.0181932	-0.809788	-1.81364	-0.102079	0.414464	0.366139	-0.0137836	0.295249	-2.78148	1.17479	-0.985028	0.397127	-0.0397977	-0.0849017	0.21035	2.54337
Q5VZF2	MBNL2_HUMAN	Muscleblind-like protein 2 (Muscleblind-like protein 1) (Muscleblind-like protein-like) (Muscleblind-like protein-like 39)	MBNL2 MBLL MBLL39 MLP1	-1.3001	-0.160035	-0.87824	-0.767465	0.435906	0.861579	0.888015	1.07264	0.0398456	-0.0843487	0.34707	0.994833	1.59575	1.57729	-0.593111	-0.889231	-0.632072	-0.650535	1.35388	0.957818	-0.287437	0.524917	1.27985	1.11328	0.906477	0.931094	-0.500573	-1.14834	-0.847469	-1.25365	-1.37413	-1.41855	-0.656689	-1.43827
P31946	1433B_HUMAN	14-3-3 protein beta/alpha (Protein 1054) (Protein kinase C inhibitor protein 1) (KCIP-1) [Cleaved into: 14-3-3 protein beta/alpha, N-terminally processed]	YWHAB	0.630567	-0.930154	-0.877772	0.0997194	0.627828	0.389162	0.439221	0.469981	-0.263845	0.0803519	0.731902	0.573443	-0.0814241	0.403904	-0.740003	-1.06866	-0.676122	-0.252314	0.159494	0.610221	0.170354	0.076934	0.935355	0.827369	-1.36994	2.24496	1.71787	-2.12035	-0.124716	-0.213579	-1.04127	-1.03892	-2.06831	1.67874
Q9UNI6	DUS12_HUMAN	Dual specificity protein phosphatase 12 (EC 3.1.3.16) (EC 3.1.3.48) (Dual specificity tyrosine phosphatase YVH1)	DUSP12	-0.775273	-0.700068	-0.877067	-0.173368	1.04844	0.625417	0.712464	0.555167	-0.00442381	-0.140253	0.0613804	-0.41805	-0.347223	0.0253234	-0.40865	0.21179	-0.330665	-0.421732	0.465606	1.83809	1.79699	1.36649	0.672419	1.73469	-0.827394	1.45756	-1.93155	-0.399249	0.737301	-1.62216	-0.869279	-1.1513	-0.23132	-1.68011
Q96G46	DUS3L_HUMAN	tRNA-dihydrouridine(47) synthase [NAD(P)(+)]-like (EC 1.3.1.89) (mRNA-dihydrouridine synthase DUS3L) (EC 1.3.1.-) (tRNA-dihydrouridine synthase 3-like)	DUS3L	-0.749103	-1.11595	-0.876914	0.539035	1.38209	0.50865	0.579109	0.191727	-0.0328824	0.458887	0.683338	0.50865	1.11343	0.00471459	-0.329852	-0.417196	-2.23943	-0.168939	1.06765	-0.64429	0.886343	-1.57153	1.2074	1.45196	-0.70326	-0.289161	-1.76229	0.456244	1.66111	-0.142223	-0.853915	-1.36051	-0.529606	1.08671
Q9NVS9	PNPO_HUMAN	Pyridoxine-5'-phosphate oxidase (EC 1.4.3.5) (Pyridoxamine-phosphate oxidase)	PNPO	0.471598	-1.30561	-0.872437	-0.182422	-0.363494	0.0871459	-0.233823	-1.25872	0.778597	0.705407	-0.726823	-0.9789	-0.894243	-1.26651	-0.467705	-0.791603	-0.545342	0.213207	1.394	-0.0832525	0.168037	-0.567148	0.21248	0.809579	1.61349	1.30041	2.48681	-1.38025	2.2116	-0.0983117	0.278668	-0.421233	0.459307	-0.752502
Q9C004	SPY4_HUMAN	Protein sprouty homolog 4 (Spry-4)	SPRY4	-0.062831	-0.669339	-0.871964	-0.434948	-0.110004	0.904212	1.43367	-0.540435	-0.0998954	0.313505	1.30518	1.30518	1.07703	0.137694	-0.33239	-0.618796	-0.334484	-0.0582097	0.119121	0.597588	-0.188812	-0.821732	1.55452	0.948015	0.444108	2.3278	-0.982701	-1.07705	0.388853	-1.8113	-0.639013	-2.1418	-1.23363	0.172856
Q5VW38	GP107_HUMAN	Protein GPR107 (Lung seven transmembrane receptor 1)	GPR107 KIAA1624 LUSTR1	-1.15143	-1.39337	-0.871229	0.343766	-0.679065	-0.702107	-1.07205	0.735376	-0.29887	0.163023	-0.609939	1.4869	2.70347	-0.449495	1.52146	0.380873	0.926161	-0.690486	0.0813252	-1.739	0.0124039	-0.549908	0.714984	0.910842	-0.0277612	-0.770816	-0.287349	1.07214	-1.33313	1.14707	-0.287349	0.979968	-0.650321	0.383931
P61077	UB2D3_HUMAN	Ubiquitin-conjugating enzyme E2 D3 (EC 2.3.2.23) ((E3-independent) E2 ubiquitin-conjugating enzyme D3) (EC 2.3.2.24) (E2 ubiquitin-conjugating enzyme D3) (Ubiquitin carrier protein D3) (Ubiquitin-conjugating enzyme E2(17)KB 3) (Ubiquitin-conjugating enzyme E2-17 kDa 3) (Ubiquitin-protein ligase D3)	UBE2D3 UBC5C UBCH5C	0.295092	0.982547	-0.86907	-0.25695	-0.412801	1.75547	1.52508	-1.37977	0.475316	0.847764	-0.687783	-0.451818	0.684774	0.105251	0.389849	-0.461108	-1.02844	0.2284	0.00896205	0.163175	-0.387342	0.344304	-0.319901	0.807896	-1.32182	1.73154	-2.92294	0.207767	1.3476	0.134228	0.807896	-0.637617	-0.441673	-1.26387
Q15836	VAMP3_HUMAN	Vesicle-associated membrane protein 3 (VAMP-3) (Cellubrevin) (CEB) (Synaptobrevin-3)	VAMP3 SYB3	-1.27329	0.183648	-0.868652	0.695463	-0.916491	-0.0363798	-0.103846	-0.765144	-0.553742	-0.368365	-0.131527	0.66533	1.12099	-0.178601	0.124181	1.92008	-0.322362	0.482697	-0.482382	-0.607263	-1.27693	-0.615633	0.57613	-0.500222	-0.0520921	0.367689	-1.58847	2.1639	3.05314	0.0341643	-0.292088	0.748584	-0.926156	-0.276359
Q2TAY7	SMU1_HUMAN	WD40 repeat-containing protein SMU1 (Smu-1 suppressor of mec-8 and unc-52 protein homolog) [Cleaved into: WD40 repeat-containing protein SMU1, N-terminally processed]	SMU1	0.802031	-0.173523	-0.868025	1.0544	1.64983	0.685894	-0.227215	-0.316216	-0.307081	0.0664892	0.97043	-0.10384	0.13769	1.04995	-2.10721	-0.760017	0.0931896	-0.983726	0.0181038	0.8601	-1.00153	-0.191615	0.918168	0.894941	-0.868025	1.33031	-0.934223	-0.841313	-0.859124	-0.57877	-0.127068	-1.44523	-0.485319	2.64753
Q4U2R6	RM51_HUMAN	39S ribosomal protein L51, mitochondrial (L51mt) (MRP-L51) (Mitochondrial large ribosomal subunit protein mL51) (bMRP-64) (bMRP64)	MRPL51 MRP64 CDA09 HSPC241	0.739434	0.70757	-0.867483	0.246567	-1.33571	-0.160726	-0.209732	-1.44271	-0.801991	0.365497	-0.128862	-0.929447	-0.0374063	-0.656323	1.34087	0.428759	1.31208	0.511124	0.743417	-1.31978	1.29994	-0.236431	-1.28393	0.926635	-0.163617	0.202879	1.79891	-1.11267	2.44797	-0.986413	-0.184624	0.572148	-0.629625	-1.15631
P08133	ANXA6_HUMAN	Annexin A6 (67 kDa calelectrin) (Annexin VI) (Annexin-6) (Calphobindin-II) (CPB-II) (Chromobindin-20) (Lipocortin VI) (Protein III) (p68) (p70)	ANXA6 ANX6	0.757626	-0.875085	-0.867292	0.293173	-1.07832	-0.482617	-0.593955	-0.382443	-0.632351	0.73694	-1.61334	-0.959827	-0.60331	-0.563855	0.510223	1.01724	0.470924	0.581967	0.518123	-0.101639	0.997262	-0.111953	-0.819788	-0.299848	-2.98485	0.0889831	2.21188	1.10844	0.861813	1.30599	0.922082	-0.18279	0.062951	0.707654
Q9H2G2	SLK_HUMAN	STE20-like serine/threonine-protein kinase (STE20-like kinase) (hSLK) (EC 2.7.11.1) (CTCL tumor antigen se20-9) (STE20-related serine/threonine-protein kinase) (STE20-related kinase) (Serine/threonine-protein kinase 2)	SLK KIAA0204 STK2	-1.40969	-1.03837	-0.866559	-0.244263	0.73257	-1.60964	0.481748	0.946549	0.089891	-0.386393	0.775415	0.918233	-1.16618	1.62646	-0.909831	0.461217	0.331936	-0.136706	-1.6382	1.1039	-0.155913	0.988804	1.13246	0.232709	-1.37746	1.25386	0.918233	-0.752732	-2.07274	0.735276	0.789697	0.204145	-0.463219	0.504796
Q9UKK9	NUDT5_HUMAN	ADP-sugar pyrophosphatase (EC 3.6.1.13) (8-oxo-dGDP phosphatase) (EC 3.6.1.58) (Nuclear ATP-synthesis protein NUDIX5) (EC 2.7.7.96) (Nucleoside diphosphate-linked moiety X motif 5) (Nudix motif 5) (hNUDT5) (YSA1H)	NUDT5 NUDIX5 HSPC115	2.02045	1.19222	-0.866017	0.899771	0.0541521	0.362504	1.3246	-0.228774	-0.228876	-0.0102477	0.749806	0.988145	0.0799137	0.957841	-2.16985	-1.30587	-1.48034	0.591847	-0.218449	-0.240793	0.879905	-0.188278	-0.164822	0.104799	-1.74394	1.62183	0.453371	-0.991562	0.552115	-1.13344	0.346118	-0.951343	-1.02036	-0.236415
Q9BVP2	GNL3_HUMAN	Guanine nucleotide-binding protein-like 3 (E2-induced gene 3 protein) (Novel nucleolar protein 47) (NNP47) (Nucleolar GTP-binding protein 3) (Nucleostemin)	GNL3 E2IG3 NS	1.37542	-0.802416	-0.861597	-0.106149	0.642762	1.24954	0.709533	0.134791	-0.115075	0.50122	0.647798	0.136698	2.07486	0.707023	-0.550643	1.529	0.466083	-0.482618	0.547089	0.849217	-0.788813	-0.0659928	-0.606033	0.219783	-0.201522	0.415887	-0.832629	-1.72642	1.48255	-1.41626	-1.28834	-1.27575	-0.623167	-1.94583
Q7LGA3	HS2ST_HUMAN	Heparan sulfate 2-O-sulfotransferase 1 (2-O-sulfotransferase) (2OST) (EC 2.8.2.-)	HS2ST1 HS2ST KIAA0448	-1.06188	-0.675336	-0.860809	-0.819887	0.484282	-0.0955275	-0.836256	0.203166	-0.216007	0.289103	0.569621	1.12684	1.2385	0.919304	0.175552	0.130372	0.231812	-1.34369	0.245832	-1.9479	-0.570262	-0.819887	1.56107	0.529461	2.80172	0.309564	-1.85754	1.51338	-0.251069	-0.0546431	-0.0754475	-0.406767	0.239996	-0.67666
Q9C0B1	FTO_HUMAN	Alpha-ketoglutarate-dependent dioxygenase FTO (Fat mass and obesity-associated protein) (U6 small nuclear RNA (2'-O-methyladenosine-N(6)-)-demethylase FTO) (EC 1.14.11.-) (U6 small nuclear RNA N(6)-methyladenosine-demethylase FTO) (EC 1.14.11.-) (mRNA (2'-O-methyladenosine-N(6)-)-demethylase FTO) (m6A(m)-demethylase FTO) (EC 1.14.11.-) (mRNA N(6)-methyladenosine demethylase FTO) (EC 1.14.11.53) (…	FTO KIAA1752	1.56881	-0.67665	-0.859155	0.41783	0.292815	2.15548	1.64591	-1.19516	0.0977488	0.147037	0.839881	0.520148	0.449529	-0.631833	-0.109051	-0.00198431	-1.05931	0.45134	-0.64145	0.0464156	0.751114	-0.438021	-1.36892	-0.440517	-1.50218	0.910511	-1.06385	-1.86611	1.99912	-0.652664	0.476148	0.171082	-0.783985	0.349906
Q5T440	CAF17_HUMAN	Putative transferase CAF17, mitochondrial (EC 2.1.-.-) (Iron-sulfur cluster assembly factor homolog)	IBA57 C1orf69	-1.14295	-0.258154	-0.858562	0.0364484	-1.00728	2.1898	2.05596	-1.0651	-0.617973	0.571925	0.561762	0.939277	-0.353685	0.68667	-0.830325	0.3907	-0.873862	0.740218	1.7415	-0.535391	0.847313	0.763167	0.137057	0.396599	0.189442	0.311836	-0.222762	-1.65024	0.885561	-0.90446	-0.293546	0.201943	-1.39404	-1.63883
Q96EK6	GNA1_HUMAN	Glucosamine 6-phosphate N-acetyltransferase (EC 2.3.1.4) (Phosphoglucosamine acetylase) (Phosphoglucosamine transacetylase)	GNPNAT1 GNA1	1.13794	-1.5838	-0.857995	-0.207199	1.00013	0.621156	1.90329	-1.67425	-1.23927	0.0906226	-0.998106	-1.18759	0.131068	-0.519728	0.371376	-0.412415	-0.346918	0.848046	0.061305	-0.929201	0.384768	-0.571204	0.612543	0.336924	-1.32127	1.69371	2.12845	0.681448	1.44369	-0.0968948	-0.421028	-0.179862	-0.258675	-0.641063
Q9ULC4	MCTS1_HUMAN	Malignant T-cell-amplified sequence 1 (MCT-1) (Multiple copies T-cell malignancies)	MCTS1 MCT1	0.370617	-0.655255	-0.857225	0.117706	-1.93533	0.919867	-0.10387	-0.768595	-0.278497	0.260877	0.484098	0.0437905	0.652895	-0.253859	-0.0152199	-0.224026	0.0972525	-0.359533	-0.0923872	0.456863	1.16763	-0.482252	0.238979	1.41465	0.506314	2.01643	1.74601	-1.53133	1.6176	-0.683374	0.615737	-1.55857	-0.887905	-2.0401
Q9P2J5	SYLC_HUMAN	Leucine--tRNA ligase, cytoplasmic (EC 6.1.1.4) (Leucyl-tRNA synthetase) (LeuRS)	LARS1 KIAA1352 LARS	-0.56973	-1.14461	-0.856769	-0.601241	0.559093	1.20441	1.72344	-1.09672	-0.497394	0.0718557	0.345892	0.368735	-0.286506	-0.342598	0.109848	-0.0081742	-0.202369	0.190271	1.16633	1.33004	0.617189	1.33391	0.970266	0.559093	-1.0749	1.96027	-2.23917	0.0394153	1.07839	-0.869234	-0.722017	-1.47203	-0.922209	-0.722773
Q9UPY3	DICER_HUMAN	Endoribonuclease Dicer (EC 3.1.26.3) (Helicase with RNase motif) (Helicase MOI)	DICER1 DICER HERNA KIAA0928	0.322886	1.73356	-0.856716	-0.167519	1.00029	-0.026291	0.446907	-1.60768	0.287969	-0.0667397	0.141314	-0.703695	0.339627	-0.531623	0.155281	0.441607	1.77004	0.706982	0.811735	-0.452287	-0.573885	-0.583638	-0.124061	1.60088	0.885783	0.485918	-0.962086	-0.815432	2.12439	-0.963996	-2.03755	-1.37412	-0.320312	-1.08753
P17028	ZNF24_HUMAN	Zinc finger protein 24 (Retinoic acid suppression protein A) (RSG-A) (Zinc finger and SCAN domain-containing protein 3) (Zinc finger protein 191) (Zinc finger protein KOX17)	ZNF24 KOX17 ZNF191 ZSCAN3	-0.0577992	0.59006	-0.856092	0.0189379	0.233737	-1.4291	0.638063	-0.583677	0.114963	-0.352537	0.0177844	-0.532896	-0.963407	-0.170927	0.158154	0.492881	-0.088377	0.869203	-1.66665	-0.9756	-0.063612	-0.600187	-0.241359	0.028582	-2.35025	1.78551	2.32848	-1.15916	0.993028	-0.443342	1.38909	0.708834	0.902223	1.26544
Q9Y230	RUVB2_HUMAN	RuvB-like 2 (EC 3.6.4.12) (48 kDa TATA box-binding protein-interacting protein) (48 kDa TBP-interacting protein) (51 kDa erythrocyte cytosolic protein) (ECP-51) (INO80 complex subunit J) (Repressing pontin 52) (Reptin 52) (TIP49b) (TIP60-associated protein 54-beta) (TAP54-beta)	RUVBL2 INO80J TIP48 TIP49B CGI-46	1.3955	-1.18324	-0.855994	0.59263	0.0315177	-0.0374975	1.05684	-1.16547	-0.432003	0.00065871	-0.332677	-0.0295701	-0.72009	-0.3475	0.457267	1.16654	1.1169	1.4615	0.163952	0.375195	0.422114	-0.738923	-0.426874	0.355609	-1.76762	1.17188	2.24187	-1.36418	1.2131	-0.185128	-0.650707	-1.7307	-1.29934	0.044433
P36507	MP2K2_HUMAN	Dual specificity mitogen-activated protein kinase kinase 2 (MAP kinase kinase 2) (MAPKK 2) (EC 2.7.12.2) (ERK activator kinase 2) (MAPK/ERK kinase 2) (MEK 2)	MAP2K2 MEK2 MKK2 PRKMK2	0.562487	-0.0300722	-0.85342	1.0399	-0.210164	-0.224687	1.36463	-1.4038	-0.091071	0.671146	0.396919	-1.1571	0.525294	-0.627762	-0.303114	0.655438	-0.027843	-0.91121	2.24431	0.260398	0.406961	0.0299474	-0.396065	-0.579061	-0.165439	0.987617	-0.19564	-0.866627	1.95629	-0.501174	-1.92684	1.86089	-1.07908	-1.41206
Q9Y3E5	PTH2_HUMAN	Peptidyl-tRNA hydrolase 2, mitochondrial (PTH 2) (EC 3.1.1.29) (Bcl-2 inhibitor of transcription 1)	PTRH2 BIT1 PTH2 CGI-147	0.3994	-0.620059	-0.849865	0.418192	-0.154869	0.27073	-0.110879	-0.108737	-0.521083	-0.0851755	1.90384	0.10247	1.51061	1.57915	-0.986273	0.112368	0.150443	-0.322936	0.3994	-0.293436	-0.217979	-0.312226	1.77517	1.49804	0.371068	1.3778	-0.916989	-0.768524	-0.929119	0.469599	-0.402311	-1.79788	-0.333646	-2.6063
P11413	G6PD_HUMAN	Glucose-6-phosphate 1-dehydrogenase (G6PD) (EC 1.1.1.49)	G6PD	-0.700572	-0.799624	-0.846358	-1.24421	-0.199586	-0.905547	-0.943325	-0.165095	-0.121719	0.0883495	-0.345015	-0.0764867	0.183235	0.0284217	0.329455	0.513818	-0.0473205	-1.11104	0.251015	-0.14004	0.577344	0.0459006	1.56617	1.3383	3.01233	0.796663	-2.60432	1.50663	-0.548384	0.85451	0.341479	0.0460402	0.000538567	-0.681557
Q15029	U5S1_HUMAN	116 kDa U5 small nuclear ribonucleoprotein component (Elongation factor Tu GTP-binding domain-containing protein 2) (SNU114 homolog) (hSNU114) (U5 snRNP-specific protein, 116 kDa) (U5-116 kDa)	EFTUD2 KIAA0031 SNRP116	-0.180682	-0.872264	-0.846002	-0.387248	-0.404928	-0.62729	0.978442	-1.68952	0.26404	0.545058	0.644693	-1.03432	0.906564	-0.139902	-0.0261602	2.18238	0.917134	0.456266	1.6359	-0.695129	-0.237149	-0.338625	-0.257944	-0.267366	0.969986	0.517575	-1.41498	1.68301	0.118015	-0.0616812	-0.297516	-0.331436	0.917134	-2.62605
Q9BUF5	TBB6_HUMAN	Tubulin beta-6 chain (Tubulin beta class V)	TUBB6	0.910377	0.689528	-0.844808	-0.348379	0.222348	0.519644	-0.331021	-1.20585	-0.68653	1.07148	-0.567612	-0.312786	0.894431	-1.05657	-0.312786	-0.125914	1.4221	-0.0428837	1.04628	1.0293	0.130693	0.890959	0.460185	1.58142	0.748626	0.241782	0.315784	-2.22398	1.69636	-1.56689	-0.941356	-1.6039	-0.459468	-1.24056
O00233	PSMD9_HUMAN	26S proteasome non-ATPase regulatory subunit 9 (26S proteasome regulatory subunit p27)	PSMD9	-0.63754	-1.34099	-0.844558	1.00749	0.0709362	-0.707885	-0.64788	-0.576858	-0.456652	-1.10133	-0.0496554	0.653796	0.477555	0.144295	-0.315962	-0.230543	-0.975677	-1.25977	-1.1802	0.975373	1.26973	0.963786	1.57833	0.422662	0.308193	0.330046	2.56819	-0.62749	2.43341	-0.516762	-0.70286	-0.0195075	-0.31462	-0.69705
Q9H3U1	UN45A_HUMAN	Protein unc-45 homolog A (Unc-45A) (GCUNC-45) (Smooth muscle cell-associated protein 1) (SMAP-1)	UNC45A SMAP1	0.963076	-0.165349	-0.844027	-0.0629314	0.273859	1.20633	0.668094	-1.41983	0.466434	-0.24986	0.199531	-0.516714	0.366004	-0.0545864	1.40904	0.216424	-0.194783	0.885065	-1.15863	0.0846617	0.00883592	-1.52498	-0.496443	-0.219405	-0.904111	1.00356	-2.76681	1.04078	2.75435	-0.169748	0.196153	-0.732939	-0.106326	-0.154727
Q9HD45	TM9S3_HUMAN	Transmembrane 9 superfamily member 3 (EP70-P-iso) (SM-11044-binding protein)	TM9SF3 SMBP UNQ245/PRO282	-0.9005	-0.0140753	-0.84197	1.39214	0.121879	0.554215	-0.760372	-1.45537	-0.133715	-0.763186	-0.125558	0.671136	0.421399	0.0724952	0.483519	-0.23976	1.13046	-0.498694	0.225205	0.499833	1.21487	-0.1723	-0.326771	0.529743	0.345428	-0.439606	-2.68694	2.34882	1.98584	0.51988	-0.220726	-0.786298	-1.17399	-0.97703
Q9NRL2	BAZ1A_HUMAN	Bromodomain adjacent to zinc finger domain protein 1A (ATP-dependent chromatin-remodeling protein) (ATP-utilizing chromatin assembly and remodeling factor 1) (hACF1) (CHRAC subunit ACF1) (Williams syndrome transcription factor-related chromatin-remodeling factor 180) (WCRF180) (hWALp1)	BAZ1A ACF1 WCRF180 HSPC317	-0.236373	0.22361	-0.840731	-0.736331	-0.201657	0.0153157	-0.55885	0.0257931	0.405867	0.0257931	1.01339	-0.791823	0.547796	1.58136	0.978675	1.57752	1.16376	-0.66325	0.874528	-1.81593	-0.819851	-1.14349	-0.0975101	-2.33667	-0.64237	-0.53797	-0.609566	0.796418	-0.64237	-0.214328	0.22361	-0.0193999	2.33304	1.122
P24752	THIL_HUMAN	Acetyl-CoA acetyltransferase, mitochondrial (EC 2.3.1.9) (Acetoacetyl-CoA thiolase) (T2)	ACAT1 ACAT MAT	-1.41876	-0.382056	-0.839932	-1.21023	-0.799042	-0.205816	0.340322	0.25069	0.17546	0.16891	-0.262259	-0.359018	0.494723	-0.11634	0.154726	-0.824383	-2.32703	-1.53081	-0.175291	-0.954547	0.343593	-0.242609	-0.373993	0.0452965	0.707352	0.256579	3.0431	0.776173	1.36225	0.00992909	0.959324	0.601085	0.787824	1.54478
O14980	XPO1_HUMAN	Exportin-1 (Exp1) (Chromosome region maintenance 1 protein homolog)	XPO1 CRM1	-1.2601	0.792168	-0.838367	-0.034771	-0.321759	0.580058	0.708942	-1.64003	0.466278	0.53895	0.15022	-0.213597	0.142947	-0.963929	-0.10403	0.0729617	0.720532	0.285895	0.348283	-0.334401	0.328393	0.363164	0.167077	0.596915	1.11074	-0.382481	-2.7266	2.13506	1.71151	0.780416	-0.605508	0.256977	-0.676103	-2.1558
Q13123	RED_HUMAN	Protein Red (Cytokine IK) (IK factor) (Protein RER)	IK RED RER	2.48869	-0.120675	-0.838083	1.22904	-0.275361	-0.277896	-0.383871	0.158401	-0.115604	0.0610704	-0.442725	-1.21615	1.13171	-0.504376	0.285056	-0.0268499	-1.17179	-1.15325	0.43467	-0.00402748	1.68789	-0.230923	-0.681092	-1.10458	-1.36182	-0.573898	1.73555	-1.58892	1.68325	-0.7871	0.60457	0.305343	0.153767	0.899971
Q9NUQ6	SPS2L_HUMAN	SPATS2-like protein (DNA polymerase-transactivated protein 6) (Stress granule and nucleolar protein) (SGNP)	SPATS2L DNAPTP6 SP1224	0.0854065	-0.740656	-0.837523	-0.19355	0.71173	0.249478	0.738143	0.582322	-0.228469	0.364432	0.560499	1.04701	-0.233636	1.09828	0.232833	0.861534	0.458829	0.930818	0.103478	0.115367	0.703875	-0.146351	1.28812	1.25102	-1.26425	1.89355	-0.462924	-1.08497	-1.82482	-0.315749	-1.89819	-2.09127	-1.63538	-0.318982
O43396	TXNL1_HUMAN	Thioredoxin-like protein 1 (32 kDa thioredoxin-related protein)	TXNL1 TRP32 TXL TXNL	2.16556	-1.26328	-0.836734	-0.270156	0.475438	0.454782	1.06991	0.190289	-0.574356	-0.262116	-0.197694	-0.612022	1.46442	1.94899	0.70751	0.0854101	-1.09403	0.100237	-0.619312	0.620027	0.158127	-0.429356	-0.0494592	-0.484443	-0.298566	1.64988	1.98573	-1.56218	-0.0578907	-1.1278	-0.590151	-0.54155	-1.32612	-0.87908
Q96IZ0	PAWR_HUMAN	PRKC apoptosis WT1 regulator protein (Prostate apoptosis response 4 protein) (Par-4)	PAWR PAR4	-0.503329	-1.18172	-0.83663	-0.840129	0.463123	0.357444	0.251771	0.906212	0.14779	0.0610386	1.15856	1.02731	1.41192	0.627987	-0.79139	-0.571509	-1.04311	-0.512909	-0.273221	0.383011	0.540495	0.498499	1.95286	1.5148	1.49766	1.5589	-0.119816	-1.04536	-1.49632	-0.962618	-1.14252	-1.37603	-1.1516	-0.511159
P20700	LMNB1_HUMAN	Lamin-B1	LMNB1 LMN2 LMNB	1.05125	0.16137	-0.834013	0.366161	0.928346	-0.0933506	-0.292025	0.132139	0.230327	-0.272117	-0.562918	0.297878	-0.266429	-0.649558	0.587312	0.770729	0.326751	0.123607	-1.73285	-1.64372	0.767979	-1.12126	-1.73426	-0.0633283	-2.35231	0.205677	-0.681131	-0.0159494	0.00172075	0.672501	1.63387	0.866425	0.755384	2.43579
P11172	UMPS_HUMAN	Uridine 5'-monophosphate synthase (UMP synthase) [Includes: Orotate phosphoribosyltransferase (OPRT) (OPRTase) (EC 2.4.2.10); Orotidine 5'-phosphate decarboxylase (ODC) (OMPD) (EC 4.1.1.23) (OMPdecase)]	UMPS OK/SW-cl.21	1.0467	0.26215	-0.832785	0.477301	-0.0323458	0.517533	0.536195	-1.7859	-0.338345	0.388359	-0.782389	-0.00703758	0.430426	-0.141684	0.101097	-0.0438495	0.0386026	0.750135	-1.93736	0.7246	-0.192165	-1.73182	-1.15281	-0.777788	-1.0924	-0.00106051	1.11803	-0.497097	2.50853	0.103506	2.39954	-0.60063	0.266966	0.277783
P13796	PLSL_HUMAN	Plastin-2 (L-plastin) (LC64P) (Lymphocyte cytosolic protein 1) (LCP-1)	LCP1 PLS2	-0.166346	-0.232672	-0.831009	-0.428028	-0.510034	-0.142228	1.48043	-0.983077	-0.461797	-1.10473	-0.166346	1.08178	1.60208	0.674468	-0.775337	0.683829	0.3019	0.248676	0.97325	0.104986	0.796122	0.127022	1.63048	2.00431	-1.10473	0.415952	0.0205716	-1.25168	1.51084	-1.62937	-1.22756	-1.56522	-0.458441	-0.618113
Q12797	ASPH_HUMAN	Aspartyl/asparaginyl beta-hydroxylase (EC 1.14.11.16) (Aspartate beta-hydroxylase) (ASP beta-hydroxylase) (Peptide-aspartate beta-dioxygenase)	ASPH BAH	-0.660325	-0.207628	-0.830722	-0.381458	0.157231	0.422768	0.416856	-0.613836	-0.0333064	-0.10793	0.599793	0.954518	1.00409	1.44948	-0.603569	-0.785998	-0.761493	-0.649177	0.191015	0.398444	0.636647	0.316159	1.78491	1.83221	1.46304	1.91714	-2.12855	-0.044117	-0.586241	-0.839436	-0.815728	-1.06167	-0.931903	-1.50123
Q9NQC3	RTN4_HUMAN	Reticulon-4 (Foocen) (Neurite outgrowth inhibitor) (Nogo protein) (Neuroendocrine-specific protein) (NSP) (Neuroendocrine-specific protein C homolog) (RTN-x) (Reticulon-5)	RTN4 KIAA0886 NOGO My043 SP1507	-1.33362	-0.126185	-0.830203	-1.40471	-0.496735	1.11402	0.513935	-0.320731	-0.295075	-0.277372	0.330069	0.728347	1.55456	1.5112	0.0553081	-1.29581	0.275459	0.492256	-0.199287	0.763637	-0.0497357	1.43532	-0.451361	0.511563	0.752411	-1.16624	-1.88314	1.81479	-1.65403	0.492256	1.40391	-0.640417	-0.537528	-0.786844
Q6IAA8	LTOR1_HUMAN	Ragulator complex protein LAMTOR1 (Late endosomal/lysosomal adaptor and MAPK and MTOR activator 1) (Lipid raft adaptor protein p18) (Protein associated with DRMs and endosomes) (p27Kip1-releasing factor from RhoA) (p27RF-Rho)	LAMTOR1 C11orf59 PDRO PP7157	-0.237619	2.18465	-0.829555	0.238935	-1.86939	-0.0563119	-0.544081	-0.332014	-0.324647	-0.128104	0.29905	0.799459	-0.315701	0.198153	0.995271	0.784954	2.40854	-0.845868	-0.781541	-1.26019	1.68262	-0.992684	-0.360908	-0.150592	0.100276	-0.283076	0.980766	0.183014	-0.723522	0.581504	-1.36172	0.175761	1.19324	-1.40866
P68032	ACTC_HUMAN	Actin, alpha cardiac muscle 1 (EC 3.6.4.-) (Alpha-cardiac actin) [Cleaved into: Actin, alpha cardiac muscle 1, intermediate form]	ACTC1 ACTC	-1.12398	2.22788	-0.828777	-0.930504	-0.963705	-0.266853	-0.892356	-0.714334	-0.726776	0.188494	1.54496	0.0467301	1.91786	-1.28655	-0.524688	-0.176263	1.4728	0.926016	-1.1867	0.165195	-0.777913	-0.688902	1.34984	0.729645	1.54909	-0.498164	-1.01945	-0.684964	0.48096	0.747993	0.123384	0.485747	-0.281994	-0.383721
P13861	KAP2_HUMAN	cAMP-dependent protein kinase type II-alpha regulatory subunit	PRKAR2A PKR2 PRKAR2	0.667401	-1.26729	-0.825516	-0.350093	0.930552	0.132902	1.44898	0.125329	0.130442	0.263767	-0.47128	0.590342	-1.50617	-0.29059	-0.943476	-0.178617	-0.18494	0.482352	-0.117133	1.73394	0.549142	-0.317913	-0.158942	1.28798	-2.62338	1.18729	1.16337	-1.43863	-0.0713973	0.516354	-0.223705	-1.83786	0.524247	1.07253
P49589	SYCC_HUMAN	Cysteine--tRNA ligase, cytoplasmic (EC 6.1.1.16) (Cysteinyl-tRNA synthetase) (CysRS)	CARS1 CARS	-0.357742	-1.18523	-0.824311	1.23061	0.704056	0.742612	0.778745	-0.474651	-0.359225	-0.630653	0.935397	1.36101	-0.0227833	-1.2708	-0.580185	-0.0507695	0.778745	1.55875	1.27499	0.96209	1.6771	-1.51825	0.794516	0.755959	-0.732862	0.638881	-1.46996	-0.927197	-0.211062	-1.31921	-1.11405	-1.48627	0.267703	0.0740456
P17096	HMGA1_HUMAN	High mobility group protein HMG-I/HMG-Y (HMG-I(Y)) (High mobility group AT-hook protein 1) (High mobility group protein A1) (High mobility group protein R)	HMGA1 HMGIY	-0.393531	-0.535301	-0.823883	-1.07382	1.8633	-0.359046	0.45845	1.25072	-0.0333577	-0.155763	0.334478	1.70237	0.25589	2.25535	-0.841831	0.805768	-0.618057	0.571164	-1.14453	-1.30163	0.349002	-0.606622	1.00118	1.1736	-0.667063	1.37814	-0.347551	-1.15219	-1.46097	-0.675231	0.093086	-0.86482	-0.921896	0.484586
P31942	HNRH3_HUMAN	Heterogeneous nuclear ribonucleoprotein H3 (hnRNP H3) (Heterogeneous nuclear ribonucleoprotein 2H9) (hnRNP 2H9)	HNRNPH3 HNRPH3	0.928534	-0.732515	-0.82285	1.27056	-0.778513	0.110787	0.602336	-0.714713	1.07164	-0.348712	-0.476969	0.511994	-0.442985	0.369426	-0.379862	-0.244422	-0.595485	0.915655	-0.499968	-1.15417	0.910109	-0.728577	-1.43271	-0.732515	-2.78595	1.04043	1.70028	-0.704405	0.350017	-0.0464841	1.96605	0.846759	0.106016	0.9212
O00186	STXB3_HUMAN	Syntaxin-binding protein 3 (Platelet Sec1 protein) (PSP) (Protein unc-18 homolog 3) (Unc18-3) (Protein unc-18 homolog C) (Unc-18C)	STXBP3	-0.818718	-1.23911	-0.82245	-0.426397	2.17577	0.216093	1.49784	-0.298887	-0.191364	-0.378097	0.552406	1.25737	-0.961552	0.672893	-0.896328	0.313106	-0.571294	1.5616	-1.79532	0.972798	0.363778	-0.246724	0.41012	0.119079	-1.87344	1.56933	-1.24558	-0.0684801	-0.445716	-0.206152	-0.236637	0.474795	-0.706532	1.2718
O96019	ACL6A_HUMAN	Actin-like protein 6A (53 kDa BRG1-associated factor A) (Actin-related protein Baf53a) (ArpNbeta) (BRG1-associated factor 53A) (BAF53A) (INO80 complex subunit K)	ACTL6A BAF53 BAF53A INO80K	0.197701	-1.80026	-0.821949	-1.29723	0.131876	-0.284365	0.687055	1.23362	0.296437	-0.358554	0.17834	0.567478	-1.15464	0.0810766	0.213189	0.0815401	0.140486	0.591999	0.0137798	0.753335	0.615763	0.294951	0.933383	2.47251	-1.39228	0.78211	-1.51373	-0.181757	-1.61804	-0.239735	-0.774175	-1.28528	0.485062	1.9703
Q9BY49	PECR_HUMAN	Peroxisomal trans-2-enoyl-CoA reductase (TERP) (EC 1.3.1.38) (2,4-dienoyl-CoA reductase-related protein) (DCR-RP) (HPDHase) (Short chain dehydrogenase/reductase family 29C member 1) (pVI-ARL)	PECR SDR29C1 PRO1004	0.0774024	-0.714207	-0.82177	0.31689	-1.24265	-1.19212	-0.505284	-1.27242	-0.531042	0.482013	-1.39002	-0.779473	-1.27242	-1.02817	0.426889	1.05007	-0.80457	0.454493	-0.714207	0.565842	0.29625	0.155207	-0.309981	-0.547885	-0.907772	-0.25072	1.61641	1.40377	2.39469	0.998023	1.13218	1.14902	1.26979	0.495774
O00567	NOP56_HUMAN	Nucleolar protein 56 (Nucleolar protein 5A)	NOP56 NOL5A	-1.1295	-1.07014	-0.821651	-0.26334	0.233698	1.03697	-0.0346596	1.45692	-0.0353805	-0.14591	0.785703	0.53641	0.927448	0.704947	-0.512203	-0.118478	-0.751605	-1.71989	1.74726	-0.336115	0.027146	0.433003	1.12205	1.31595	1.78242	0.519531	-1.9308	-0.0274664	-0.749544	0.639021	-0.619042	-0.998917	-0.102646	-1.90119
Q9NQT5	EXOS3_HUMAN	Exosome complex component RRP40 (Exosome component 3) (Ribosomal RNA-processing protein 40) (p10)	EXOSC3 RRP40 CGI-102	1.46694	-0.628366	-0.821381	-0.088589	0.81564	0.0743553	2.09463	-1.50364	-0.696924	0.578504	0.515698	-0.274863	0.553235	-0.0683741	-0.287717	0.0636431	-0.321061	1.43259	0.200759	-0.0991825	-0.538372	-0.841596	1.0256	1.72189	-1.19536	1.05356	0.755652	-1.61603	1.04345	-0.917402	-1.45963	-1.57747	-0.614178	0.15399
Q6RFH5	WDR74_HUMAN	WD repeat-containing protein 74 (NOP seven-associated protein 1)	WDR74 NSA1	-1.00374	-1.3385	-0.816007	-0.330746	1.8769	-0.28138	1.18833	0.00682591	1.45405	-1.23797	0.141467	1.33072	-0.0142724	0.945699	-0.466375	0.49384	-0.16196	-0.805458	-0.809939	-0.263761	0.312751	-1.25907	0.74931	0.247179	0.0806699	1.91622	-1.58516	0.599552	1.59975	-1.55445	-0.994934	-0.14924	0.492086	-0.362394
P78417	GSTO1_HUMAN	Glutathione S-transferase omega-1 (GSTO-1) (EC 2.5.1.18) (Glutathione S-transferase omega 1-1) (GSTO 1-1) (Glutathione-dependent dehydroascorbate reductase) (EC 1.8.5.1) (Monomethylarsonic acid reductase) (MMA(V) reductase) (EC 1.20.4.2) (S-(Phenacyl)glutathione reductase) (SPG-R)	GSTO1 GSTTLP28	0.679735	-1.04704	-0.814079	0.149964	0.544136	0.794718	0.897193	-0.391551	-0.495646	0.272074	0.472998	0.748551	0.708478	0.0583817	-0.220384	-0.484903	-0.394674	0.513519	0.531361	1.24536	0.667197	-0.194164	0.748841	1.35715	1.13482	1.69715	-0.0926252	-1.25204	0.508315	-0.945903	-1.48462	-2.04559	-2.13058	-1.73615
P04004	VTNC_HUMAN	Vitronectin (VN) (S-protein) (Serum-spreading factor) (V75) [Cleaved into: Vitronectin V65 subunit; Vitronectin V10 subunit; Somatomedin-B]	VTN	-0.968293	-0.602946	-0.81138	-1.14942	1.25286	0.301216	1.21142	1.07242	0.516354	-0.373827	0.322536	0.707265	0.588897	1.06215	-1.54975	-1.57688	-1.2776	-1.32465	0.879763	0.877825	0.735469	0.998326	1.69961	0.749905	1.24387	0.936127	-0.876229	-0.788042	-0.876824	-0.82382	-0.946004	0.000798075	-0.965524	-0.245644
P52788	SPSY_HUMAN	Spermine synthase (SPMSY) (EC 2.5.1.22) (Spermidine aminopropyltransferase)	SMS	-0.189158	-0.475642	-0.808661	-0.635352	0.547973	0.840894	0.231194	0.29288	0.567286	-0.141861	0.531878	0.187454	-0.103674	-1.22578	-0.913414	-0.662339	-0.221172	-0.541354	0.625226	1.66815	1.82329	1.10361	0.560848	0.332305	0.94793	0.342817	-2.83832	0.361276	1.06837	0.198882	-0.137656	-1.00676	-2.483	0.151883
Q96CT7	CC124_HUMAN	Coiled-coil domain-containing protein 124	CCDC124	0.459278	0.309769	-0.808129	0.725101	0.79706	0.138109	0.226706	-0.484743	0.420517	0.00604251	0.254395	0.127034	-0.233644	0.599551	-0.127686	0.586639	1.15882	1.29578	-0.20521	-1.27393	1.10936	-1.09347	-1.68923	0.597713	-2.31092	1.18165	2.38629	-1.3736	-0.617902	-0.80052	-0.00586313	-1.40129	-0.652143	0.698469
Q14690	RRP5_HUMAN	Protein RRP5 homolog (NF-kappa-B-binding protein) (NFBP) (Programmed cell death protein 11)	PDCD11 KIAA0185	-1.24797	-1.37653	-0.80692	-0.790713	0.952183	-0.252576	-0.0775816	-0.14849	-0.201153	-0.40781	0.529783	1.42968	1.19268	0.143246	1.31949	0.386534	-0.349058	-0.727908	0.243285	-1.19655	-0.247761	-0.442251	1.04401	0.364496	3.3807	0.127038	-1.72914	0.919126	-0.00869963	-0.784635	-0.403171	-0.781494	-0.265994	0.214154
P55010	IF5_HUMAN	Eukaryotic translation initiation factor 5 (eIF-5)	EIF5	0.240783	-0.962997	-0.80622	-0.414489	1.69799	1.66933	1.61247	1.68502	0.557567	0.0177445	0.491947	0.0635343	1.07022	0.608967	-1.06407	-1.3982	-1.48087	-1.14536	1.17303	1.03425	1.15485	0.75103	-0.248724	-0.348285	0.249277	-0.0753519	-0.0156617	-1.35445	-0.537207	-0.797756	-0.937353	-0.598696	-1.08128	-0.811056
P46459	NSF_HUMAN	Vesicle-fusing ATPase (EC 3.6.4.6) (N-ethylmaleimide-sensitive fusion protein) (NEM-sensitive fusion protein) (Vesicular-fusion protein NSF)	NSF	1.8161	2.01388	-0.805277	-1.47822	-0.913284	-0.394108	-1.38432	0.368462	-0.601779	0.474098	0.431629	-0.384219	0.204139	-0.214495	-0.0776582	-0.399053	-0.805277	-1.07132	0.392072	0.120123	-1.30607	-0.108859	-0.952841	0.78269	0.399762	1.49134	-2.11481	-0.324885	1.4796	0.939682	0.718412	-0.11227	0.607122	1.20964
P56134	ATPK_HUMAN	ATP synthase subunit f, mitochondrial (ATP synthase membrane subunit f)	ATP5MF ATP5J2 ATP5JL	-1.57933	1.16014	-0.805024	-0.299353	-0.739596	0.98118	-0.64364	-0.342388	0.687501	0.0664525	-0.422973	-0.0925845	-0.11645	-0.385424	0.104731	-0.83596	0.389222	-0.191763	0.678323	-0.817605	-0.42846	1.17463	0.802219	0.815985	1.917	0.776544	-2.36401	0.94447	-2.06382	0.324668	0.595726	0.0817875	1.72333	-1.09552
P62273	RS29_HUMAN	40S ribosomal protein S29 (Small ribosomal subunit protein uS14)	RPS29	0.433827	-0.902511	-0.803978	0.666171	0.997137	-0.593625	0.0108539	0.366859	-0.100221	-0.239159	-1.0537	-0.724495	-1.04237	-0.296557	0.0233338	0.515926	0.281995	2.88284	-1.42437	0.925606	-0.312051	-0.785668	0.139572	-1.18701	-1.73396	-0.618053	2.58221	-0.550544	0.176004	0.349957	0.585018	0.333845	0.164735	0.932382
Q5T3I0	GPTC4_HUMAN	G patch domain-containing protein 4	GPATCH4 GPATC4	0.213519	0.336148	-0.803144	0.460696	-0.742987	-1.11087	0.172102	0.162151	-1.38066	0.301472	0.287096	0.311622	-1.05193	0.928416	1.26813	0.973818	1.27672	1.98327	-0.620358	-1.25803	-0.564308	-0.225957	0.826663	1.1455	-1.93761	0.231811	1.8077	-0.571307	-1.66892	0.0924904	-1.35613	-0.129842	-0.0567821	0.699532
O15239	NDUA1_HUMAN	NADH dehydrogenase [ubiquinone] 1 alpha subcomplex subunit 1 (Complex I-MWFE) (CI-MWFE) (NADH-ubiquinone oxidoreductase MWFE subunit)	NDUFA1	-0.498471	-1.02861	-0.802546	0.869356	0.491944	0.779617	1.32437	-1.0036	0.0768738	0.830556	-1.09025	0.631671	-0.351062	0.0792587	-0.30121	-0.934089	-0.993016	0.689467	-0.239566	2.72346	-0.435715	0.0898403	-0.0834008	0.816603	-1.37396	1.53953	-1.1519	-0.346416	1.73705	-0.8096	0.993316	-0.839569	-0.2135	-1.17643
P51116	FXR2_HUMAN	RNA-binding protein FXR2 (FMR1 autosomal homolog 2)	FXR2 FMR1L2	-1.14698	-0.381843	-0.801265	-0.0194028	1.91357	-0.529934	0.212712	-0.373684	-0.431206	0.200496	0.210522	0.309249	-1.2655	0.530344	-0.678025	1.4693	-0.349251	1.28777	-1.59125	0.161158	0.383745	0.0783299	-0.258433	0.506704	-1.37545	1.04344	-0.455888	-0.258433	-1.80303	0.359312	1.96293	-0.801434	-0.312601	2.20402
Q13243	SRSF5_HUMAN	Serine/arginine-rich splicing factor 5 (Delayed-early protein HRS) (Pre-mRNA-splicing factor SRP40) (Splicing factor, arginine/serine-rich 5)	SRSF5 HRS SFRS5 SRP40	1.99861	-0.600133	-0.799479	-0.363115	-0.438356	-0.21986	0.658615	-0.31142	0.168791	-0.166979	-1.17376	-0.963003	-1.60683	-0.516679	0.686992	0.0824239	0.299793	1.30936	-0.849565	-0.186345	0.365172	-0.936318	-0.831519	-0.813472	-1.84858	-0.495393	2.11914	-0.380348	0.733117	0.923171	1.35859	0.0418186	1.0965	1.65906
P63279	UBC9_HUMAN	SUMO-conjugating enzyme UBC9 (EC 2.3.2.-) (RING-type E3 SUMO transferase UBC9) (SUMO-protein ligase) (Ubiquitin carrier protein 9) (Ubiquitin carrier protein I) (Ubiquitin-conjugating enzyme E2 I) (Ubiquitin-protein ligase I) (p18)	UBE2I UBC9 UBCE9	1.25046	0.0127808	-0.798833	1.4345	0.563725	1.4561	0.403936	-1.32604	-0.344169	0.695356	-0.00855857	-0.476085	0.703304	-0.276927	-0.0395977	-0.97077	-1.11675	0.618527	1.39208	0.443448	0.168151	-0.989581	0.259154	-0.284031	-1.47175	0.756289	-1.29862	-2.24337	2.00939	0.223786	1.05647	-0.769016	-0.923349	-0.110023
P63173	RL38_HUMAN	60S ribosomal protein L38 (Large ribosomal subunit protein eL38)	RPL38	-1.44642	0.299781	-0.797399	1.53608	1.28117	0.44705	0.374368	0.595645	1.12152	-0.847689	0.718076	1.05593	0.869728	0.389455	-1.21004	-0.165542	1.59391	1.06586	0.185925	-0.677891	0.391969	-0.131051	0.273792	-0.832586	-0.234146	-0.452909	0.666098	-1.74467	0.00473321	-1.42603	-1.1791	1.20691	-0.996046	-1.93648
Q96CW5	GCP3_HUMAN	Gamma-tubulin complex component 3 (GCP-3) (hGCP3) (Gamma-ring complex protein 104 kDa) (h104p) (hGrip104) (Spindle pole body protein Spc98 homolog) (hSpc98)	TUBGCP3 GCP3	-1.18725	0.353457	-0.796763	-1.27569	1.98661	-1.61865	0.283888	0.468089	-0.740447	-1.06693	-0.000906299	0.445899	-0.366959	-0.0108354	-0.000906299	0.045315	0.922454	-0.244158	-1.34132	-0.786668	-0.980965	0.971575	-0.154977	0.661598	0.713692	-0.4652	0.137758	1.72469	-1.66865	0.173366	-0.524747	1.00055	1.33998	2.00311
Q0VGL1	LTOR4_HUMAN	Ragulator complex protein LAMTOR4 (Late endosomal/lysosomal adaptor and MAPK and MTOR activator 4) [Cleaved into: Ragulator complex protein LAMTOR4, N-terminally processed]	LAMTOR4 C7orf59	0.895472	-1.10971	-0.796329	0.959028	0.519733	-1.17667	0.154016	-0.319453	-0.581444	-0.187745	0.151434	0.426728	-1.8693	0.420839	0.136553	1.90364	-0.00948408	1.43023	-1.83143	-0.432636	-0.299016	-0.586277	-0.70049	-1.12459	-2.19857	0.536652	1.00708	1.16705	0.0881619	0.8171	0.66854	0.0807501	0.378829	1.48132
Q9UBE0	SAE1_HUMAN	SUMO-activating enzyme subunit 1 (Ubiquitin-like 1-activating enzyme E1A) [Cleaved into: SUMO-activating enzyme subunit 1, N-terminally processed]	SAE1 AOS1 SUA1 UBLE1A	0.143607	1.16219	-0.79526	0.625294	-0.850238	-1.65026	0.879186	-1.01819	0.197216	0.163336	0.296189	0.531247	-1.29933	-0.893101	-0.359502	-0.202796	0.176959	1.30399	1.28591	-0.322387	0.465529	0.128658	1.26529	1.36014	-1.35258	0.288424	-0.499712	-2.01728	-0.964934	0.210398	0.543619	-0.883229	-0.307293	2.38891
Q96LJ7	DHRS1_HUMAN	Dehydrogenase/reductase SDR family member 1 (EC 1.1.1.-) (Short chain dehydrogenase/reductase family 19C member 1) (Protein SDR19C1)	DHRS1 SDR19C1	-1.08315	-0.260103	-0.793585	-0.160867	-0.309401	-0.345838	-0.480741	-0.61783	0.205006	-0.210079	-0.699492	-1.08101	-0.433287	-0.995703	-0.193659	-0.0179034	-0.0747475	-0.429772	0.0699745	-0.75522	-1.24879	-0.227654	-0.652338	-0.626618	0.0131299	-0.763707	0.168569	2.59057	1.10633	1.93062	1.17809	1.81253	2.16085	1.22584
O75083	WDR1_HUMAN	WD repeat-containing protein 1 (Actin-interacting protein 1) (AIP1) (NORI-1)	WDR1	-0.486029	-0.320146	-0.793136	-1.05211	1.14609	0.917663	0.911302	0.613539	0.190121	-0.160418	0.251938	0.555538	1.13057	0.266034	-0.936673	-1.11042	-1.32979	-1.37954	1.18176	1.10824	1.29509	1.13423	0.642229	1.14207	1.3608	0.671266	-2.22551	-0.272229	0.174309	-0.839683	-1.00635	-0.778289	-0.953997	-1.04846
Q9H2P9	DPH5_HUMAN	Diphthine methyl ester synthase (EC 2.1.1.314) (Diphthamide biosynthesis methyltransferase)	DPH5 AD-018 CGI-30 HSPC143 NPD015	1.35706	-0.399199	-0.790997	1.1468	-0.523719	-0.902469	-0.0881265	-0.939412	-0.632675	-0.239342	-0.949165	-0.931005	-1.03462	-0.687387	1.41413	1.94075	1.27281	1.66205	-0.905064	-0.526313	-0.541772	-1.06822	-0.990672	-0.365474	-1.39026	-0.169335	0.962746	1.18066	1.05159	1.25041	0.58659	-0.316185	-0.410159	0.97598
P38646	GRP75_HUMAN	Stress-70 protein, mitochondrial (75 kDa glucose-regulated protein) (GRP-75) (Heat shock 70 kDa protein 9) (Mortalin) (MOT) (Peptide-binding protein 74) (PBP74)	HSPA9 GRP75 HSPA9B mt-HSP70	-0.679662	-1.04176	-0.790667	-1.13811	1.05988	1.14568	1.45916	1.41396	0.0811535	-0.10046	0.76475	1.13501	0.706941	1.1186	-1.27879	-1.21824	-1.26688	-1.14321	0.914165	0.734407	0.975708	0.820414	0.746335	0.835482	0.474139	0.752207	0.317483	-1.32175	-0.813334	-0.891394	-0.83947	-1.35468	-1.07376	-0.503299
Q9NR12	PDLI7_HUMAN	PDZ and LIM domain protein 7 (LIM mineralization protein) (LMP) (Protein enigma)	PDLIM7 ENIGMA	-1.15248	-0.611492	-0.788757	-1.09188	0.947767	1.14245	0.798297	0.961443	0.144812	-0.215332	1.23755	0.954047	1.24429	1.2636	-0.960486	-1.29782	-1.1778	-1.13629	0.802428	0.528795	0.955651	0.461386	1.22947	0.88048	0.970132	1.12362	-0.840267	-1.25655	-0.208575	-1.15849	-0.890507	-0.85821	-0.865986	-1.13532
Q02809	PLOD1_HUMAN	Procollagen-lysine,2-oxoglutarate 5-dioxygenase 1 (EC 1.14.11.4) (Lysyl hydroxylase 1) (LH1)	PLOD1 LLH PLOD	-0.600941	1.22366	-0.788652	-0.309253	-1.4295	-0.944707	-0.505517	-0.293166	-0.900634	-0.518387	0.333395	-0.671457	-0.576301	0.250582	0.606645	1.76134	0.906941	0.417889	0.730048	-1.04167	0.00605636	-0.801522	-0.433466	0.095404	-1.16509	-1.075	-0.79486	1.89356	-0.0100309	0.572326	-0.310063	0.483242	0.887636	3.0015
Q96KB5	TOPK_HUMAN	Lymphokine-activated killer T-cell-originated protein kinase (EC 2.7.12.2) (Cancer/testis antigen 84) (CT84) (MAPKK-like protein kinase) (Nori-3) (PDZ-binding kinase) (Spermatogenesis-related protein kinase) (SPK) (T-LAK cell-originated protein kinase)	PBK TOPK	1.63544	-0.402988	-0.787361	1.25138	0.353541	-1.68488	-1.77283	-0.371477	0.269482	0.568783	-1.30662	-0.90734	-0.0460025	-0.615583	0.773835	1.67747	1.40959	1.96109	-1.12799	-0.90734	-0.724074	-1.01339	-0.739223	0.132887	-1.31626	0.062489	0.616225	0.511151	0.645631	0.500975	0.185424	0.920938	0.193583	0.053448
Q8TAA5	GRPE2_HUMAN	GrpE protein homolog 2, mitochondrial (Mt-GrpE#2)	GRPEL2	-0.774513	-0.717449	-0.786741	-0.597904	0.976445	1.2077	1.3972	1.43825	-0.35104	0.30523	1.42094	0.853307	-0.425487	1.41362	-1.21901	-0.83458	-0.77032	-0.548642	1.22572	0.43584	1.077	1.10163	1.09658	0.604028	-0.786741	0.921003	-0.576292	-0.927684	-1.43536	-0.680007	-1.06884	-1.35116	-1.09052	-0.532221
P08727	K1C19_HUMAN	Keratin, type I cytoskeletal 19 (Cytokeratin-19) (CK-19) (Keratin-19) (K19)	KRT19	-0.376837	-1.1764	-0.78651	-0.895981	0.00397511	0.469812	-0.250256	0.260806	0.703561	-0.139286	2.84829	0.731533	0.846847	0.46715	-1.17945	0.240217	0.458152	-0.277548	0.286745	-0.335294	0.621008	1.7487	0.616598	-0.191001	2.33354	-0.684838	-0.073572	-1.28303	-1.01955	-0.533079	-1.17779	-0.10736	-0.746621	-1.40254
Q8NF37	PCAT1_HUMAN	Lysophosphatidylcholine acyltransferase 1 (LPC acyltransferase 1) (LPCAT-1) (LysoPC acyltransferase 1) (EC 2.3.1.23) (1-acylglycerol-3-phosphate O-acyltransferase) (EC 2.3.1.51) (1-acylglycerophosphocholine O-acyltransferase) (1-alkenylglycerophosphocholine O-acyltransferase) (EC 2.3.1.25) (1-alkylglycerophosphocholine O-acetyltransferase) (EC 2.3.1.67) (Acetyl-CoA:lyso-platelet-activating factor…	LPCAT1 AYTL2 PFAAP3	-0.303731	1.25412	-0.785824	-1.92035	0.150827	0.706889	0.44797	0.816689	-0.109551	0.192702	-1.32759	-0.105138	-0.0909287	-0.800005	0.623038	0.269983	-0.303652	-0.28947	-0.180162	-0.921577	1.62504	-0.275289	-0.0389399	-0.921577	-0.587282	1.15705	-1.9675	2.15	1.45486	-0.402922	1.09525	-0.374342	1.15705	-1.39563
Q08426	ECHP_HUMAN	Peroxisomal bifunctional enzyme (PBE) (PBFE) (L-bifunctional protein) (LBP) (Multifunctional enzyme 1) (MFE1) [Includes: Enoyl-CoA hydratase/3,2-trans-enoyl-CoA isomerase (EC 4.2.1.17) (EC 5.3.3.8); 3-hydroxyacyl-CoA dehydrogenase (EC 1.1.1.35)]	EHHADH ECHD	-0.347382	0.173924	-0.785595	-0.20862	-0.682288	-0.475722	-0.343534	-1.01165	-0.201929	0.184642	-0.683511	-0.958526	-1.10063	-0.798512	0.271707	0.323044	0.0762799	0.109291	-0.790461	-0.341881	-0.368651	-0.618387	-0.766626	-0.973804	-1.31234	-0.109586	-0.0167525	2.6955	1.4082	1.78065	1.66939	1.10531	1.33644	1.76199
P27487	DPP4_HUMAN	Dipeptidyl peptidase 4 (EC 3.4.14.5) (ADABP) (Adenosine deaminase complexing protein 2) (ADCP-2) (Dipeptidyl peptidase IV) (DPP IV) (T-cell activation antigen CD26) (TP103) (CD antigen CD26) [Cleaved into: Dipeptidyl peptidase 4 membrane form (Dipeptidyl peptidase IV membrane form); Dipeptidyl peptidase 4 soluble form (Dipeptidyl peptidase IV soluble form)]	DPP4 ADCP2 CD26	-1.13849	0.0288997	-0.783938	-0.506829	-0.412816	-0.615644	-0.281142	0.781586	0.925852	-0.00974672	-0.376757	-0.241538	-0.178298	-0.146873	-0.37225	-1.60274	-2.26947	-1.68097	2.73779	0.840214	1.76432	0.147377	-0.520991	-0.696776	0.393062	-0.363989	0.655414	0.357933	1.15583	0.475909	0.840214	-0.408308	0.36735	1.13583
A6NHR9	SMHD1_HUMAN	Structural maintenance of chromosomes flexible hinge domain-containing protein 1 (SMC hinge domain-containing protein 1) (EC 3.6.1.-)	SMCHD1 KIAA0650	-1.5597	0.145834	-0.783779	-1.13993	-0.0241332	-0.100325	-0.0292648	0.903323	1.10312	-0.721362	0.345105	-0.266385	0.741772	-0.466186	-0.0592988	-0.405093	0.238762	-1.19683	0.860866	-0.82708	0.615102	2.11679	1.23401	-0.0104577	1.34024	0.839069	-2.04029	2.11901	-1.09587	0.178181	-0.594596	0.0794098	-1.36756	-0.172457
P09669	COX6C_HUMAN	Cytochrome c oxidase subunit 6C (Cytochrome c oxidase polypeptide VIc)	COX6C	-0.5526	0.0543486	-0.782441	-0.0580582	1.21139	1.36348	0.843363	0.278315	-0.598086	0.642719	0.821919	1.73305	2.21246	0.968765	-0.536965	-1.69116	-1.02144	-1.22946	-0.310958	-2.05363	-1.57321	0.374211	0.867404	-0.0906368	0.735664	0.504039	-0.124751	-0.210037	0.111604	0.151437	0.197913	-0.0806868	-0.978658	-1.1793
Q9BPW8	NIPS1_HUMAN	Protein NipSnap homolog 1 (NipSnap1)	NIPSNAP1	-0.478036	-1.66717	-0.782204	-0.741545	-0.564771	0.520036	0.33998	-1.0536	-0.0456223	0.0523184	0.0737943	-0.784749	0.109241	-1.27113	-1.2511	-1.31395	-0.92451	-1.12882	0.889599	1.72677	0.53006	-0.215013	-0.285713	0.46347	0.353194	-0.0716911	1.99829	0.0675092	2.83846	0.713024	0.648251	0.00340134	0.779095	0.473137
Q86X55	CARM1_HUMAN	Histone-arginine methyltransferase CARM1 (EC 2.1.1.319) (Coactivator-associated arginine methyltransferase 1) (Protein arginine N-methyltransferase 4)	CARM1 PRMT4	-1.01528	1.1896	-0.781922	0.165933	-0.445541	0.524606	0.0524175	-1.1395	0.443466	0.784593	0.434647	-0.888281	-0.702461	-0.640028	0.0642268	-0.0133849	1.06838	-0.134883	0.95147	0.328812	0.313503	-0.611649	-0.203886	0.205339	0.381613	1.66434	-3.00497	1.32718	2.23759	-0.901114	-0.011621	0.113616	-1.44031	-0.316508
Q9NXG2	THUM1_HUMAN	THUMP domain-containing protein 1	THUMPD1	-0.0741546	-0.0870841	-0.781198	-0.713073	0.00988728	0.682222	1.37476	1.13031	-0.740025	0.929941	1.87174	0.333125	-0.352411	0.469096	-0.875785	1.54204	-1.19395	-1.20598	1.54204	0.365449	1.4549	1.35472	-1.10852	-1.55458	-0.71708	0.721559	0.20383	-1.17316	-1.34623	-0.584837	-0.785278	-0.151732	-0.681014	0.140493
P35580	MYH10_HUMAN	Myosin-10 (Cellular myosin heavy chain, type B) (Myosin heavy chain 10) (Myosin heavy chain, non-muscle IIb) (Non-muscle myosin heavy chain B) (NMMHC-B) (Non-muscle myosin heavy chain IIb) (NMMHC II-b) (NMMHC-IIB)	MYH10	-1.5141	0.167967	-0.780171	-0.919832	0.336914	0.134671	-0.686621	0.318051	0.262923	-0.443212	-0.0979387	-0.229119	-0.260101	-1.07013	0.109083	-0.739813	0.142921	-0.765097	0.243346	0.149007	0.34022	0.162873	0.227315	0.313021	-1.06747	-0.486218	-2.04746	2.8631	1.1272	2.62046	-0.421651	0.24273	0.275045	1.49209
Q13242	SRSF9_HUMAN	Serine/arginine-rich splicing factor 9 (Pre-mRNA-splicing factor SRp30C) (Splicing factor, arginine/serine-rich 9)	SRSF9 SFRS9 SRP30C	0.292677	-1.21196	-0.77996	2.93439	0.825915	0.745998	0.913643	-0.603362	0.0846178	-0.363073	1.04913	1.11114	-0.255956	-0.116994	-1.77138	-0.365948	0.543077	-0.386233	1.15247	-0.401772	0.380954	-0.927607	0.0956408	0.0253691	-0.669948	0.505441	1.18967	-1.99598	0.514126	-1.68321	-0.833048	0.00745674	-0.247271	0.241992
Q9GZR7	DDX24_HUMAN	ATP-dependent RNA helicase DDX24 (EC 3.6.4.13) (DEAD box protein 24)	DDX24	-1.14378	-1.08208	-0.777387	-0.336868	-0.711856	0.475932	-0.244666	-0.961791	0.144277	0.308544	1.36292	0.653329	-0.797876	0.636373	1.73314	1.25494	0.882244	1.79402	-0.418766	0.167415	-0.746653	-0.480293	1.03897	-0.225943	-1.78136	1.09738	0.221406	-0.627014	-0.633962	0.697841	-1.2132	-1.62969	-0.377846	1.7223
P19404	NDUV2_HUMAN	NADH dehydrogenase [ubiquinone] flavoprotein 2, mitochondrial (EC 7.1.1.2) (NADH-ubiquinone oxidoreductase 24 kDa subunit)	NDUFV2	0.274144	0.378502	-0.77671	0.619844	-0.0773806	0.189009	0.477661	-0.997884	-0.187232	-0.498663	0.0956353	0.249427	1.61513	-0.546058	-0.849086	-0.758459	0.0384731	-0.173222	1.74341	-0.997386	0.133262	-0.321724	0.41695	0.658623	2.05431	0.559811	1.75988	-1.94211	0.815741	-1.6772	0.611937	-1.56587	0.23121	-1.55398
P16403	H12_HUMAN	Histone H1.2 (Histone H1c) (Histone H1d) (Histone H1s-1)	H1-2 H1F2 HIST1H1C	-0.13194	-0.555219	-0.776517	-0.234648	-0.638292	-0.341602	-0.582569	-0.336803	-0.511704	0.0846508	-0.436543	-1.63913	-1.43732	-0.700517	-1.3187	-0.353469	0.181378	0.386183	1.24471	0.983617	0.607767	0.694131	0.0856331	-0.776748	-0.780959	-0.195167	1.75106	0.485177	-0.810076	-0.0377387	0.239912	1.91325	0.912754	3.02545
P29317	EPHA2_HUMAN	Ephrin type-A receptor 2 (EC 2.7.10.1) (Epithelial cell kinase) (Tyrosine-protein kinase receptor ECK)	EPHA2 ECK	-0.80199	-0.483136	-0.776093	-1.13094	0.816476	0.823389	0.684017	0.378809	-0.00874269	0.0943426	0.847584	0.762902	0.732909	1.2285	-0.0372581	-0.0994736	-0.0486311	-0.206421	0.912392	0.792281	0.629939	0.759578	0.881284	1.24334	1.36036	1.41592	-1.77756	-0.697433	-1.26057	-1.23094	-1.56672	-1.60733	-1.23465	-1.39614
Q9BST9	RTKN_HUMAN	Rhotekin	RTKN RTKN1	1.0658	-0.802895	-0.772606	-0.113057	0.471606	0.8419	-0.427373	-1.27242	-0.307734	0.943252	1.02274	-0.510104	0.654699	1.19574	-0.510104	0.574944	-0.00484963	-1.42185	0.101312	1.20358	-1.30334	-0.226417	0.109923	1.20789	0.0672886	0.489812	0.239096	-1.68127	2.44785	-0.0666824	-0.841647	-2.18504	-0.731384	0.541339
Q9BU61	NDUF3_HUMAN	NADH dehydrogenase [ubiquinone] 1 alpha subcomplex assembly factor 3	NDUFAF3 C3orf60	2.2786	0.508029	-0.772274	0.731221	-0.4552	-0.990328	-0.110258	0.0173597	0.868658	0.272595	0.36145	-0.611085	1.11407	1.74419	0.36145	0.0194343	-1.11923	-0.808167	-0.985674	-1.00894	0.101109	-0.485135	-1.19973	-0.983348	0.647472	1.58068	1.25488	-0.927508	0.775089	-1.66161	0.789552	0.719753	-0.931796	-1.09531
Q9NRN9	METL5_HUMAN	rRNA N6-adenosine-methyltransferase METTL5 (EC 2.1.1.-) (Methyltransferase-like protein 5)	METTL5 DC3 HSPC133	1.51941	1.21615	-0.771865	-1.23643	0.189754	-0.776659	0.428986	1.35811	-0.436748	0.0345457	-1.08991	-0.530057	-0.272241	1.29675	0.946223	0.659631	0.446517	1.79638	-1.69309	0.299725	-0.394956	0.0345457	-0.949947	-1.63977	-0.175822	-0.0794036	0.872908	0.419694	-1.28025	0.0170151	1.0462	-0.0535154	-2.03407	0.832191
P51572	BAP31_HUMAN	B-cell receptor-associated protein 31 (BCR-associated protein 31) (Bap31) (6C6-AG tumor-associated antigen) (Protein CDM) (p28)	BCAP31 BAP31 DXS1357E	-1.67926	0.859442	-0.771724	-0.400175	-0.654571	0.26938	-0.183164	1.38852	-0.582612	-0.337702	0.747186	0.580242	0.628984	-0.07137	-0.21994	-0.107684	0.306755	-0.899958	0.620539	-0.637301	-0.199604	0.78681	1.33149	0.560093	1.29317	0.497462	-2.11102	1.72583	-2.7577	0.217978	-0.142224	-0.559585	-0.617186	1.1189
P35232	PHB1_HUMAN	Prohibitin 1	PHB1 PHB	-0.55316	-1.02653	-0.771677	-0.940919	-0.151743	0.130385	0.637191	-0.0835732	-0.156003	0.274211	-0.0331637	0.37275	0.0040171	-0.252816	-0.491622	-0.578722	0.363657	-1.14839	1.53203	1.11547	1.39804	2.01191	0.551447	1.36493	1.2982	0.414875	1.70363	-1.37801	-0.495916	-0.728253	-0.745111	-1.65658	-0.0108287	-1.96973
Q9H4G0	E41L1_HUMAN	Band 4.1-like protein 1 (Erythrocyte membrane protein band 4.1-like 1) (Neuronal protein 4.1) (4.1N)	EPB41L1 KIAA0338	-0.711342	-1.70101	-0.771033	-1.53807	0.853277	-0.909275	0.122223	-0.159347	-0.692491	-0.25644	0.68362	1.61674	0.996061	0.675654	-1.01295	0.476261	1.16112	0.0736765	-0.475706	0.221774	-0.625394	-0.207893	1.87122	1.32455	1.71455	1.05432	-0.485132	-0.155242	-1.38272	0.432921	-0.579386	-0.3249	-1.80993	0.520305
P07686	HEXB_HUMAN	Beta-hexosaminidase subunit beta (EC 3.2.1.52) (Beta-N-acetylhexosaminidase subunit beta) (Hexosaminidase subunit B) (Cervical cancer proto-oncogene 7 protein) (HCC-7) (N-acetyl-beta-glucosaminidase subunit beta) [Cleaved into: Beta-hexosaminidase subunit beta chain B; Beta-hexosaminidase subunit beta chain A]	HEXB HCC7	-0.0300077	-0.698454	-0.770818	-1.20423	-1.50763	0.110718	0.0452691	-0.667221	-0.012417	-0.37546	-0.751226	-0.891952	2.30325	0.501939	-0.135552	0.339397	-1.47697	-0.485399	0.233853	1.78183	0.364515	0.438513	-1.87703	0.990253	0.713361	1.23769	0.16349	1.62352	1.11506	-1.03509	-0.417003	1.07821	-0.834244	0.129838
Q96KP4	CNDP2_HUMAN	Cytosolic non-specific dipeptidase (EC 3.4.13.18) (CNDP dipeptidase 2) (Glutamate carboxypeptidase-like protein 1) (Peptidase A) (Threonyl dipeptidase)	CNDP2 CN2 CPGL HEL-S-13 PEPA	0.195922	-0.966128	-0.767959	-0.804299	1.14293	1.99503	-0.255299	1.10617	0.602791	-0.0722991	0.658319	-0.194793	0.558467	0.481892	0.0333762	-0.697574	0.326148	-2.267	1.72244	-0.68445	1.74602	0.228807	0.461447	-0.225081	0.642829	0.714212	-1.10343	-1.46184	0.058786	0.131467	-0.370464	-1.10848	0.0769562	-1.9049
P49419	AL7A1_HUMAN	Alpha-aminoadipic semialdehyde dehydrogenase (Alpha-AASA dehydrogenase) (EC 1.2.1.31) (Aldehyde dehydrogenase family 7 member A1) (EC 1.2.1.3) (Antiquitin-1) (Betaine aldehyde dehydrogenase) (EC 1.2.1.8) (Delta1-piperideine-6-carboxylate dehydrogenase) (P6c dehydrogenase)	ALDH7A1 ATQ1	-0.341894	0.0999647	-0.767834	-0.346104	-1.23458	-0.0742369	-0.521616	-1.1307	0.375099	0.148846	-0.881695	-1.42523	-0.749529	-1.00006	-0.311241	-0.339651	-0.285088	-0.192128	-0.0293781	0.128375	-0.637547	-0.43727	-0.456284	-0.868237	-0.268218	-0.239864	-0.0189111	2.37879	2.15269	1.80777	1.34779	1.65133	1.66133	0.80531
Q14651	PLSI_HUMAN	Plastin-1 (Intestine-specific plastin) (I-plastin)	PLS1	-0.536307	1.41176	-0.767419	0.332098	-0.701033	0.566641	1.16877	-1.15614	-0.221179	0.117378	1.41176	1.41176	0.957749	0.13959	-0.0636154	-0.120911	-1.07839	0.761539	1.94174	-0.650899	0.202525	-0.397211	-0.106587	-0.421715	-0.008493	1.52417	-1.28116	-0.514821	1.62782	-1.32643	-1.45304	-0.672386	-1.67073	-0.426828
P10412	H14_HUMAN	Histone H1.4 (Histone H1b) (Histone H1s-4)	H1-4 H1F4 HIST1H1E	-0.200309	-0.947328	-0.76637	0.519605	-0.486012	-0.45094	-0.138551	-0.721947	0.0285099	0.103186	-0.94211	-1.04219	-1.92257	-1.49254	-0.665902	-0.709955	0.186614	0.105834	1.86171	0.776812	1.20653	1.49281	0.0336423	0.448082	-0.922151	-0.617933	2.29856	-1.19035	0.851873	-0.181048	0.484693	0.703076	0.754961	1.54169
P09601	HMOX1_HUMAN	Heme oxygenase 1 (HO-1) (EC 1.14.14.18) [Cleaved into: Heme oxygenase 1 soluble form]	HMOX1 HO HO1	0.028172	-0.308986	-0.765953	0.493636	-0.785256	-0.730036	-0.924629	-0.846109	-0.0318262	-0.0216507	-0.927552	-0.930738	-0.934444	-0.831386	0.885138	0.615412	0.685028	0.900957	-0.878173	-0.72685	-0.976975	-0.568018	-0.94295	-0.946136	-0.914814	-0.777404	0.916465	2.08351	0.804443	1.53239	1.40654	1.27327	1.78921	1.35572
P49406	RM19_HUMAN	39S ribosomal protein L19, mitochondrial (L19mt) (MRP-L19) (39S ribosomal protein L15, mitochondrial) (L15mt) (MRP-L15) (Mitochondrial large ribosomal subunit protein bL19m)	MRPL19 KIAA0104 MRPL15	1.01777	0.626462	-0.76583	-1.5809	-0.695516	0.453723	-0.567569	-0.986119	-0.55803	1.52518	-0.381766	-0.977538	0.445762	0.467791	0.644088	1.20461	-1.75713	-0.633656	-0.914083	-1.07977	0.732138	-0.303222	-2.27836	-0.311261	1.06257	0.644022	1.18346	0.139974	0.776196	1.54721	1.10237	0.823877	-0.435395	-0.171048
Q9BTW9	TBCD_HUMAN	Tubulin-specific chaperone D (Beta-tubulin cofactor D) (tfcD) (SSD-1) (Tubulin-folding cofactor D)	TBCD KIAA0988 SSD1 TFCD PP1096	-0.0857533	-0.415919	-0.764581	-0.737633	-0.243217	-0.20766	0.277405	0.371723	-0.268614	0.367231	-0.385442	-0.263535	-0.364854	-0.0055481	0.0259949	-0.106071	-0.683737	0.066313	-0.492111	-0.334647	1.08584	-0.715176	-0.100992	-0.598779	-0.872373	3.08448	3.82036	-0.0400381	-1.17778	0.0348738	0.00567705	-0.30925	0.546884	-0.513067
Q13427	PPIG_HUMAN	Peptidyl-prolyl cis-trans isomerase G (PPIase G) (Peptidyl-prolyl isomerase G) (EC 5.2.1.8) (CASP10) (Clk-associating RS-cyclophilin) (CARS-Cyp) (CARS-cyclophilin) (SR-cyclophilin) (SR-cyp) (SRcyp) (Cyclophilin G) (Rotamase G)	PPIG	-0.540128	-2.6206	-0.763663	-0.213218	0.754682	1.66324	0.346362	0.0814179	0.33332	0.0585779	-0.114377	0.0304661	-0.964655	-0.25433	-1.50136	0.671288	-0.701994	2.46592	0.236758	0.60545	0.707234	-0.644894	-0.47868	0.429882	-1.90109	0.805446	0.00852019	-0.579631	0.433154	-0.0487701	1.21994	-0.118766	-0.73397	1.32848
Q9BV40	VAMP8_HUMAN	Vesicle-associated membrane protein 8 (VAMP-8) (Endobrevin) (EDB)	VAMP8	-0.61408	-0.381334	-0.763572	-0.832565	-0.436098	0.37167	0.281194	0.320619	1.02199	-0.848993	-0.415561	0.426434	0.550599	0.258196	-0.990582	-0.764681	0.0544994	-1.47651	-0.11436	0.268987	-0.237903	-0.122914	0.426434	0.926154	0.465178	0.79372	-1.20964	2.86343	0.0972099	2.99496	-1.16172	-0.217042	-0.454742	-1.07897
O14964	HGS_HUMAN	Hepatocyte growth factor-regulated tyrosine kinase substrate (Hrs) (Protein pp110)	HGS HRS	-0.880606	-1.17028	-0.762464	-0.705023	0.963466	-0.33155	0.595087	1.45389	0.209933	-0.0843885	0.393583	1.17362	-0.650385	1.73829	-0.464081	0.0149236	-0.178254	0.19861	0.119055	-1.08319	0.820645	0.95514	2.26227	1.28343	-0.644781	0.602092	-0.378882	0.245906	-2.48147	-0.262313	-1.3899	-0.967698	-0.583138	-0.0115375
Q14204	DYHC1_HUMAN	Cytoplasmic dynein 1 heavy chain 1 (Cytoplasmic dynein heavy chain 1) (Dynein heavy chain, cytosolic)	DYNC1H1 DHC1 DNCH1 DNCL DNECL DYHC KIAA0325	-1.72101	0.841587	-0.761296	-1.47851	0.232813	0.141805	-0.0938449	0.241768	-0.126429	-0.204686	0.152297	-0.11799	0.783965	0.0691574	0.0560432	-0.341975	-0.442155	-1.53547	0.226199	0.0863792	0.0290073	1.16144	0.352105	0.291889	1.46446	-0.127475	-2.11333	2.6638	0.638464	1.92738	-0.482022	-0.142168	-0.15733	-1.51488
Q5JRA6	TGO1_HUMAN	Transport and Golgi organization protein 1 homolog (TANGO1) (C219-reactive peptide) (D320) (Melanoma inhibitory activity protein 3)	MIA3 KIAA0268 TANGO UNQ6077/PRO20088	0.352215	2.12298	-0.759212	-0.350892	-0.561994	-0.619647	-0.547376	-0.409223	1.96649	0.94468	-0.16666	-0.257258	-0.989467	-0.28642	-0.076063	-0.224313	0.413557	0.52408	0.689896	0.171021	0.0697088	-0.68553	-1.44326	0.895799	-2.43854	0.349086	-0.323147	-0.306674	0.361366	1.74597	-0.561994	-1.6574	1.57405	0.484169
Q9UKS6	PACN3_HUMAN	Protein kinase C and casein kinase substrate in neurons protein 3 (SH3 domain-containing protein 6511)	PACSIN3	0.648719	-0.53609	-0.758622	0.471256	0.156298	0.273779	0.587535	-1.84837	-0.0736646	-0.360589	-1.21348	-0.0486686	0.846928	-0.53948	-0.378615	-0.683566	0.359449	0.757482	-0.53359	0.558733	0.152233	-1.17305	1.07615	-0.0286718	-1.52487	0.9483	2.32345	-2.00835	1.89046	-0.296486	1.18363	-0.716061	-0.529045	1.01687
Q14197	ICT1_HUMAN	Peptidyl-tRNA hydrolase ICT1, mitochondrial (EC 3.1.1.29) (39S ribosomal protein L58, mitochondrial) (MRP-L58) (Digestion substraction 1) (DS-1) (Immature colon carcinoma transcript 1 protein) (Mitochondrial large ribosomal subunit protein mL62)	MRPL58 DS1 ICT1	0.063034	-0.150188	-0.758157	-1.16862	1.89456	0.0739685	0.498504	-1.14968	-0.707846	0.460615	0.237986	-0.0189745	-1.2444	0.258539	0.319994	-0.0791141	1.29734	1.31944	-1.26004	-0.0408435	-0.691851	-0.0635202	-0.696912	0.855783	-1.00444	-1.34228	2.06951	-0.42355	0.665848	0.44167	-2.10746	-0.029909	0.902656	1.57835
Q04695	K1C17_HUMAN	Keratin, type I cytoskeletal 17 (39.1) (Cytokeratin-17) (CK-17) (Keratin-17) (K17)	KRT17	-1.05875	-1.17224	-0.757852	-1.14038	1.4209	-0.0033378	1.59851	0.558038	-0.270028	-0.416128	0.0477306	1.65355	-1.19648	0.787554	-0.882849	-0.315422	-0.385526	0.614142	0.55274	1.52871	1.59341	1.37919	0.983985	0.921568	-0.375326	0.338723	-0.973637	-0.939592	-1.71672	-0.73235	-0.304074	-1.18926	-0.472232	0.323422
P69905	HBA_HUMAN	Hemoglobin subunit alpha (Alpha-globin) (Hemoglobin alpha chain) [Cleaved into: Hemopressin]	HBA1; HBA2	-1.14208	-0.717235	-0.757789	-1.0768	-0.0479646	0.720177	0.348708	0.240383	0.416797	-0.261224	0.168703	-0.350886	-0.0966276	-0.343007	-0.659427	-0.932297	-0.760464	-0.941108	1.04799	2.15231	0.832311	2.59688	1.9517	0.37562	1.83419	0.548075	-0.708633	-0.628802	-0.258549	-0.472112	-1.04413	-0.601848	-0.645041	-0.787828
P12814	ACTN1_HUMAN	Alpha-actinin-1 (Alpha-actinin cytoskeletal isoform) (F-actin cross-linking protein) (Non-muscle alpha-actinin-1)	ACTN1	-1.15968	-0.149475	-0.755537	-0.847095	0.133856	0.428559	0.000791272	0.278068	0.331643	-0.391909	0.926984	0.805344	1.12248	0.881656	-0.28941	-0.578674	-0.166703	-0.997666	0.856275	0.266373	0.564892	0.926784	1.46991	1.34728	2.51928	0.59353	-2.27668	0.0799585	-0.898298	-0.886148	-0.991061	-1.20121	-0.797194	-1.14694
Q9UMY4	SNX12_HUMAN	Sorting nexin-12	SNX12	1.82117	-0.701466	-0.754999	0.225681	0.36977	0.191702	-1.19896	-0.480011	-0.43719	-0.774877	-0.243576	0.0447249	1.13016	0.91812	-1.42787	-0.451323	0.099783	1.13016	-1.20599	0.323133	-0.519768	-1.2851	0.159197	-0.00615175	-0.983603	0.477477	2.38505	-1.38123	0.92806	-0.466758	0.584583	-0.0245239	-0.688736	2.24336
O00411	RPOM_HUMAN	DNA-directed RNA polymerase, mitochondrial (MtRPOL) (EC 2.7.7.6)	POLRMT	-0.377714	1.16238	-0.754462	-0.0353137	0.929457	0.536611	2.25971	-0.19165	-0.735795	0.13353	0.251536	0.272395	-0.347987	0.383669	0.32802	1.16586	0.177304	1.5218	-1.05216	-1.07302	-0.435536	-0.96708	0.731296	-0.847044	-2.03642	0.877693	-1.91781	1.65953	-0.560605	0.508738	0.08814	-1.12169	-0.935813	0.402429
Q02318	CP27A_HUMAN	Sterol 26-hydroxylase, mitochondrial (EC 1.14.15.15) (5-beta-cholestane-3-alpha,7-alpha,12-alpha-triol 26-hydroxylase) (Cytochrome P-450C27/25) (Cytochrome P450 27) (Sterol 27-hydroxylase) (Vitamin D(3) 25-hydroxylase)	CYP27A1 CYP27	-1.3609	-0.103476	-0.754458	0.0637265	0.472545	1.04081	1.25059	-1.13023	0.0361653	0.128954	0.33161	0.436988	-0.255323	0.42957	-0.758369	-0.742853	-1.10045	-0.235471	-0.31811	-0.989812	-1.00828	-0.865062	0.292175	0.767344	-1.21814	0.64936	-2.30542	1.68019	2.51119	0.416808	1.1798	0.341308	0.931541	0.185674
Q9NR19	ACSA_HUMAN	Acetyl-coenzyme A synthetase, cytoplasmic (EC 6.2.1.1) (Acetate--CoA ligase) (Acetyl-CoA synthetase) (ACS) (AceCS) (Acetyl-CoA synthetase 1) (AceCS1) (Acyl-CoA synthetase short-chain family member 2) (Acyl-activating enzyme) (Propionate--CoA ligase) (EC 6.2.1.17)	ACSS2 ACAS2	-0.114405	0.247995	-0.754271	-0.503297	0.0426353	1.85464	-0.0809594	-0.937779	-0.718405	0.267166	-0.476805	-0.464725	-0.705696	-0.860868	-0.0540047	0.175515	0.244227	0.786655	-1.22577	2.03584	-0.292803	-0.526236	0.948636	-0.645925	-1.15637	-0.174063	-0.223125	-0.283525	2.75802	1.71499	-1.92641	0.827836	0.0971512	0.124138
Q8N1F8	S11IP_HUMAN	Serine/threonine-protein kinase 11-interacting protein (LKB1-interacting protein 1)	STK11IP KIAA1898 LIP1 LKB1IP STK11IP1	0.954376	-0.0477985	-0.753198	0.102555	-0.427	-0.968715	0.223893	-0.976716	0.358488	0.0259205	0.439746	1.30649	0.498501	1.13074	-1.40209	1.25232	-0.440273	1.30955	-1.26666	-1.21249	-0.810674	-1.59618	0.737689	-0.10197	-0.10819	0.658156	-0.264485	0.846033	2.45268	-0.836219	1.30649	-1.51043	-0.778743	-0.101804
P60983	GMFB_HUMAN	Glia maturation factor beta (GMF-beta)	GMFB	1.12114	-0.87036	-0.752782	-0.045942	0.83348	-0.154895	0.148221	-0.64152	1.31292	-0.735329	1.64483	0.346669	1.36119	0.573634	-1.75547	-0.361421	-0.820412	-0.80514	-0.545819	0.494187	0.521275	-0.663336	-0.206526	0.885112	0.778705	2.12694	0.354045	-1.72597	1.5619	-1.11275	-0.47206	-0.899864	-0.349185	-1.14547
Q9Y4Z0	LSM4_HUMAN	U6 snRNA-associated Sm-like protein LSm4 (Glycine-rich protein) (GRP)	LSM4	1.10194	-0.44905	-0.752083	1.48906	-0.392689	-0.61396	-1.87793	-0.157495	0.0644658	0.0711933	-0.515849	-0.467837	0.890951	0.278772	0.55502	-0.542986	-0.484694	-0.790784	0.189714	-0.954217	1.83033	-0.713382	-1.08364	0.248163	-1.2376	1.14075	2.5736	-1.06903	-0.593761	-0.164531	1.70104	-0.344677	0.912061	0.15915
P53582	MAP11_HUMAN	Methionine aminopeptidase 1 (MAP 1) (MetAP 1) (EC 3.4.11.18) (Peptidase M 1)	METAP1 KIAA0094	-0.619526	1.21157	-0.752068	0.0154654	-0.356749	1.47852	0.503125	-1.68922	-0.306696	0.176605	0.836175	-0.857276	1.33851	-0.705422	0.189661	-1.29941	0.524327	-0.0184587	0.769438	0.0436735	-0.395865	-1.0277	0.239713	0.765267	-0.561245	0.414074	-2.33383	-0.494394	2.74212	-0.573966	1.19906	-0.465196	-0.298333	0.308061
P41250	GARS_HUMAN	Glycine--tRNA ligase (EC 6.1.1.14) (Diadenosine tetraphosphate synthetase) (Ap4A synthetase) (EC 2.7.7.-) (Glycyl-tRNA synthetase) (GlyRS) (Glycyl-tRNA synthetase 1)	GARS1 GARS	-0.328944	-0.935063	-0.751615	-0.793902	1.0407	1.05859	1.06851	1.11443	-0.00876321	0.255213	0.882018	0.925714	0.618927	1.27709	-0.949117	-0.646313	-0.966938	-0.478441	1.06344	1.24308	1.36114	0.850594	0.691392	0.834234	0.0497486	1.02233	-1.35924	-1.02961	-1.0829	-0.971867	-1.13617	-1.34596	-1.53975	-1.03257
Q9Y285	SYFA_HUMAN	Phenylalanine--tRNA ligase alpha subunit (EC 6.1.1.20) (CML33) (Phenylalanyl-tRNA synthetase alpha subunit) (PheRS)	FARSA FARS FARSL FARSLA	2.29011	0.407283	-0.751388	-0.551969	0.17235	0.776464	1.57966	-1.0074	-1.50574	0.652629	-0.861356	-0.280735	0.418177	0.763118	1.48126	-0.515669	0.577174	0.361586	-0.0726516	-0.777451	0.795457	-1.16909	-0.844575	1.24297	-0.743303	1.21855	-0.455257	-0.371352	1.21585	-0.953502	-1.03588	0.350228	-0.63012	-1.77543
Q9BUL8	PDC10_HUMAN	Programmed cell death protein 10 (Cerebral cavernous malformations 3 protein) (TF-1 cell apoptosis-related protein 15)	PDCD10 CCM3 TFAR15	0.524654	0.318688	-0.751195	1.64935	0.92355	0.542904	0.761376	-2.02672	-0.763286	-0.0814495	0.462082	-0.635535	0.659785	-0.209378	0.00322062	2.13849	-0.34107	1.0511	-0.28096	-0.565142	0.746326	-0.521675	0.0840428	1.31202	-0.958139	0.291049	-0.424355	-2.34844	1.65688	-0.160464	-0.797179	-0.494748	-1.16508	-0.60069
Q9Y5A9	YTHD2_HUMAN	YTH domain-containing family protein 2 (DF2) (CLL-associated antigen KW-14) (High-glucose-regulated protein 8) (Renal carcinoma antigen NY-REN-2)	YTHDF2 HGRG8	2.22502	-0.519346	-0.751045	0.467714	0.307315	0.83608	0.0316085	-1.04697	-0.214003	-0.240957	-0.106016	-1.27526	-0.108568	-0.128037	0.519565	1.49517	0.152316	2.08364	-0.858203	0.761606	-0.0579489	-1.49476	0.214222	-1.01087	-0.544674	0.440457	-0.00547603	-0.389017	2.49249	-0.244851	-0.184213	-1.79657	-0.76662	-0.283789
Q14980	NUMA1_HUMAN	Nuclear mitotic apparatus protein 1 (Nuclear matrix protein-22) (NMP-22) (Nuclear mitotic apparatus protein) (NuMA protein) (SP-H antigen)	NUMA1 NMP22 NUMA	0.648378	1.22092	-0.750884	-0.485241	-1.27957	-1.49769	-0.47713	-0.134431	-0.00595683	-0.258127	-1.69438	-0.0234837	-1.32272	-0.825912	0.693169	0.60164	0.69494	0.920026	-1.23284	-0.471392	-0.659632	-0.318962	-0.159803	0.774961	-1.71206	0.55705	-0.712872	1.37282	0.376575	1.17553	0.588008	1.17808	1.04575	2.17524
P22087	FBRL_HUMAN	rRNA 2'-O-methyltransferase fibrillarin (EC 2.1.1.-) (34 kDa nucleolar scleroderma antigen) (Histone-glutamine methyltransferase) (U6 snRNA 2'-O-methyltransferase fibrillarin)	FBL FIB1 FLRN	-1.43161	-1.34567	-0.748844	0.0885328	1.21078	0.77226	0.975073	1.22089	0.0156852	0.259814	1.12886	1.38105	0.443783	1.32081	-0.957743	-0.151372	-1.38322	-0.699679	0.938514	-0.165025	1.50478	-0.626726	0.655802	1.15055	-1.19608	1.56821	-1.32318	-0.264617	-0.595007	-0.471304	-0.516006	-1.0983	-1.0248	-0.636242
Q96I25	SPF45_HUMAN	Splicing factor 45 (45 kDa-splicing factor) (RNA-binding motif protein 17)	RBM17 SPF45	1.47401	-1.00409	-0.747241	0.57318	0.758856	-0.549494	0.518058	-1.10052	0.409593	-1.24835	-1.87448	-0.78788	0.645841	-1.26589	0.803207	1.44075	-0.271188	-0.133383	1.10812	0.415137	-0.396465	-0.66957	-1.15377	-0.505143	1.3048	0.0319825	1.01942	-0.621564	2.2544	-0.196022	-0.654828	-0.277845	1.42005	-0.71968
P62316	SMD2_HUMAN	Small nuclear ribonucleoprotein Sm D2 (Sm-D2) (snRNP core protein D2)	SNRPD2 SNRPD1	0.879022	0.0106211	-0.747041	0.363935	-0.655726	0.732855	-0.426532	0.129856	-0.539653	1.27504	-0.230124	-0.509559	-0.727234	0.718655	-0.0796582	0.500709	0.185675	1.16881	1.16276	-0.036668	1.18681	-1.09816	0.758649	-1.02974	-2.20553	1.58655	2.2676	-2.0787	-0.377916	-0.835271	-0.952358	-0.200031	0.203681	-0.401324
Q7L576	CYFP1_HUMAN	Cytoplasmic FMR1-interacting protein 1 (Specifically Rac1-associated protein 1) (Sra-1) (p140sra-1)	CYFIP1 KIAA0068	-1.06604	-0.0822832	-0.746913	-1.03733	-0.950141	-0.729134	-0.53717	-0.0531476	0.73167	-1.00506	-0.0715024	-0.338328	0.866495	-0.875986	0.712804	1.19794	0.672886	-1.56975	-0.10115	-1.06064	-1.13413	0.656752	-0.332938	-0.206263	1.65706	0.0436569	-0.977093	2.24638	0.737422	0.931031	-0.712963	1.73968	-0.246757	1.64093
Q9NYU2	UGGG1_HUMAN	UDP-glucose:glycoprotein glucosyltransferase 1 (UGT1) (hUGT1) (EC 2.4.1.-) (UDP--Glc:glycoprotein glucosyltransferase) (UDP-glucose ceramide glucosyltransferase-like 1)	UGGT1 GT UGCGL1 UGGT UGT1 UGTR	-0.408576	0.07526	-0.745675	-0.0656152	-0.237149	-0.267595	-0.330249	-1.36482	-0.369525	0.401739	-0.482707	-0.000194671	1.10776	-1.24099	0.825835	0.267868	-0.0875848	-0.243369	0.295667	0.768251	-0.239375	0.00928129	0.109016	0.966154	1.09678	0.568508	-3.03427	1.86565	2.1673	1.16069	0.126225	-0.499916	-0.629835	-1.56454
Q9HAV4	XPO5_HUMAN	Exportin-5 (Exp5) (Ran-binding protein 21)	XPO5 KIAA1291 RANBP21	0.262703	-1.29331	-0.745508	1.39652	1.0306	0.579294	-0.602707	-0.531306	-0.134719	1.61072	-0.0336799	-0.181871	0.432605	-0.0672007	0.639917	1.25963	-0.602707	0.682508	0.55235	0.309855	0.432605	-1.38812	-0.774637	0.45131	-0.781209	1.61072	-1.63011	1.73115	0.254103	-0.995411	-1.63011	-1.13838	-1.49522	0.789609
Q9GZQ8	MLP3B_HUMAN	Microtubule-associated proteins 1A/1B light chain 3B (Autophagy-related protein LC3 B) (Autophagy-related ubiquitin-like modifier LC3 B) (MAP1 light chain 3-like protein 2) (MAP1A/MAP1B light chain 3 B) (MAP1A/MAP1B LC3 B) (Microtubule-associated protein 1 light chain 3 beta)	MAP1LC3B MAP1ALC3	-0.880194	-1.53761	-0.745251	-0.750994	-0.312679	-1.81294	-1.02666	0.231075	0.322264	-0.567215	-0.262108	0.221123	-1.10994	0.478028	0.788638	1.26625	0.768054	-0.475325	0.204266	1.83938	2.26413	1.26483	1.08644	0.771781	0.914503	0.802513	-0.228394	0.0862676	-1.20757	0.199488	-0.245251	-1.30724	-1.20183	0.162158
Q9NYK5	RM39_HUMAN	39S ribosomal protein L39, mitochondrial (L39mt) (MRP-L39) (39S ribosomal protein L5, mitochondrial) (L5mt) (MRP-L5) (Mitochondrial large ribosomal subunit protein mL39)	MRPL39 C21orf92 MRPL5 RPML5 MSTP003 PRED22	0.65786	-0.40548	-0.74282	0.59273	1.94376	-0.764048	0.0880988	-1.46227	-1.66665	0.355614	-0.15201	-1.22771	-0.124697	-0.335467	0.348749	0.188012	0.309002	-0.376	-0.306565	-0.0963697	-0.426665	-1.14612	0.503305	-0.20765	-0.134831	0.217803	2.30851	0.132372	3.18276	0.424519	-0.485849	-0.770231	0.288735	-0.710394
Q14573	ITPR3_HUMAN	Inositol 1,4,5-trisphosphate receptor type 3 (IP3 receptor isoform 3) (IP3R 3) (InsP3R3) (Type 3 inositol 1,4,5-trisphosphate receptor) (Type 3 InsP3 receptor)	ITPR3	-0.408892	-0.191517	-0.74217	0.344316	-0.346698	-0.142608	1.72091	-1.73195	0.0373302	0.662867	0.251686	-0.191517	0.423954	-0.639779	-0.346698	-0.361794	-0.611337	1.40805	-0.509125	-0.212651	-0.309851	-0.252967	0.133337	-0.347906	-0.901445	1.07812	-0.589433	-0.237407	-0.088003	-1.43047	-0.324357	3.78825	-0.247278	1.31703
Q07817	B2CL1_HUMAN	Bcl-2-like protein 1 (Bcl2-L-1) (Apoptosis regulator Bcl-X)	BCL2L1 BCL2L BCLX	-1.02796	-0.583779	-0.740895	-0.941414	0.748771	1.57191	1.20547	0.30982	0.559295	-0.337185	1.0128	0.590356	1.6172	0.88464	-0.692495	-0.329072	-0.521662	-0.604543	1.03765	0.202084	0.424784	0.908702	0.907186	0.792258	0.55579	1.41401	-1.71753	-0.381877	-0.342532	-0.786346	-1.43176	-1.25782	-1.82102	-1.22481
O76094	SRP72_HUMAN	Signal recognition particle subunit SRP72 (SRP72) (Signal recognition particle 72 kDa protein)	SRP72	-0.770167	2.11154	-0.737455	2.00212	-0.969127	-0.827929	-1.07128	0.144289	-0.863229	-0.135111	-0.564789	-1.05256	0.380147	-1.42688	0.667478	0.497399	1.17118	-0.479826	1.74571	-0.949872	-1.23457	-0.153254	-0.202169	0.484563	-0.465312	0.637776	1.41197	-0.109107	1.92229	-0.766483	-0.160451	-0.449264	0.140661	0.0717177
Q9BRX5	PSF3_HUMAN	DNA replication complex GINS protein PSF3 (GINS complex subunit 3)	GINS3 PSF3	2.05363	-0.413083	-0.736135	0.903529	-0.77937	-1.21434	0.0498196	-1.28495	0.0447759	-0.134812	-0.911005	0.445402	-0.415994	-1.06813	1.09785	1.13791	0.40045	2.19764	-0.956791	-0.56761	-0.192403	-0.819135	-0.166984	-1.08842	-1.05966	-0.248301	1.79036	0.262259	2.05875	-0.0789143	-0.315788	-0.418806	-0.253383	0.681632
Q96B36	AKTS1_HUMAN	Proline-rich AKT1 substrate 1 (40 kDa proline-rich AKT substrate)	AKT1S1 PRAS40	0.693846	1.35302	-0.73612	0.773148	0.879967	-1.1596	-0.235461	-0.203866	0.0811996	-0.152828	-0.104921	-0.221246	1.41963	-0.823614	-0.593487	2.35342	-0.169841	0.819325	-0.376347	-1.80327	-1.33643	0.165552	-0.740833	0.399156	-1.19546	-0.641335	0.686091	-0.275531	2.49386	0.836338	-0.957973	-0.213491	-0.867361	-0.145537
P57737	CORO7_HUMAN	Coronin-7 (Crn7) (70 kDa WD repeat tumor rejection antigen homolog)	CORO7	-1.0762	-0.626912	-0.73244	0.963615	0.448775	0.530855	0.898022	-1.46708	-1.03731	-0.282657	0.647496	1.16158	0.879281	-0.681839	-0.445471	0.202533	0.283319	1.32719	0.828937	1.45102	0.232718	-0.940465	0.232773	1.0147	0.200859	0.526951	0.638856	-2.2642	1.95314	-1.08102	-0.773793	-0.933634	-0.955457	-1.12413
P60228	EIF3E_HUMAN	Eukaryotic translation initiation factor 3 subunit E (eIF3e) (Eukaryotic translation initiation factor 3 subunit 6) (Viral integration site protein INT-6 homolog) (eIF-3 p48)	EIF3E EIF3S6 INT6	-1.34007	1.13674	-0.730527	-1.01447	-0.540591	0.188342	0.141572	-0.642641	-0.0546354	0.0739673	0.0119875	0.301993	1.56803	-0.0680022	0.670379	0.564566	1.30437	-0.642641	0.411725	0.329426	-1.11587	-0.872496	0.0590155	-0.595457	1.33141	-1.54178	-2.39036	2.21446	0.432271	-0.0680022	-0.489644	-0.477887	0.0942487	1.75056
Q9NZL9	MAT2B_HUMAN	Methionine adenosyltransferase 2 subunit beta (Methionine adenosyltransferase II beta) (MAT II beta) (Putative dTDP-4-keto-6-deoxy-D-glucose 4-reductase)	MAT2B TGR MSTP045 Nbla02999 UNQ2435/PRO4995	-0.730474	-0.455994	-0.730424	1.2217	0.258082	0.824196	1.64544	-0.677948	-0.295167	-0.251578	-0.455994	0.140141	-0.226651	-0.433933	-1.34591	-1.05642	-1.20402	0.0449136	1.63691	1.99073	0.593291	0.299424	0.155152	0.974302	-1.57661	0.267938	-0.691875	-1.03069	2.02196	-1.21845	1.06865	-0.985654	-0.364402	0.589355
Q15006	EMC2_HUMAN	ER membrane protein complex subunit 2 (Tetratricopeptide repeat protein 35) (TPR repeat protein 35)	EMC2 KIAA0103 TTC35	-0.09603	-0.815972	-0.72902	-0.865313	0.619096	0.236251	0.680916	0.643318	-0.442758	-0.108648	0.684107	0.351827	-1.1003	1.39528	-0.883391	-1.23012	-1.41989	0.507024	1.11752	1.24754	2.15195	0.549322	0.739488	1.63279	-1.47159	0.323732	0.780421	-1.29031	-0.837115	0.121642	-1.32402	-1.32643	-0.404734	0.563421
P61970	NTF2_HUMAN	Nuclear transport factor 2 (NTF-2) (Placental protein 15) (PP15)	NUTF2 NTF2	0.660812	-1.31318	-0.728814	0.332742	0.652367	1.80931	0.142013	-0.231916	0.152008	-0.81916	0.0105561	0.428578	1.38426	-0.824179	-0.251235	-0.876156	-1.19309	-0.124003	0.34624	1.23295	2.48597	1.14334	0.542583	0.947937	0.859756	-0.826688	-0.741038	-1.76287	0.413049	-0.881899	-0.240679	-1.59819	-0.364924	-0.766458
O15212	PFD6_HUMAN	Prefoldin subunit 6 (Protein Ke2)	PFDN6 HKE2 PFD6	0.921142	-1.33039	-0.728286	0.728286	-0.104309	-0.82172	-0.0958953	-1.02375	-0.189426	-0.0492435	0.677952	0.0436312	0.764571	0.479477	0.493533	-0.0455385	0.368031	1.46953	0.448948	-0.914943	0.920077	-1.15852	-0.0901234	0.542171	-1.20258	1.76758	2.63158	-1.88365	0.546862	-0.531312	-0.00703344	-0.371819	-1.7935	-0.461334
Q8WV74	NUDT8_HUMAN	Mitochondrial coenzyme A diphosphatase NUDT8 (EC 3.6.1.-) (Nucleoside diphosphate-linked moiety X motif 8) (Nudix motif 8)	NUDT8	1.49704	0.23691	-0.727654	-1.13701	-1.38149	-0.0595909	-0.77374	-0.597528	-1.11588	-0.207149	-1.48033	-0.881146	1.09682	-0.852358	0.595183	1.0214	-0.662591	-0.752053	-0.337561	0.539589	0.684757	1.68239	-0.695833	-0.201664	1.76914	0.611561	-0.436395	1.54028	1.50347	-0.18004	1.58352	-0.42404	-0.521621	-0.936398
Q9BRQ6	MIC25_HUMAN	MICOS complex subunit MIC25 (Coiled-coil-helix cristae morphology protein 1) (Coiled-coil-helix-coiled-coil-helix domain-containing protein 6)	CHCHD6 CHCM1 MIC25	1.02603	-1.04687	-0.727063	-0.157802	0.361638	-0.258462	0.906004	0.667626	-0.530124	-0.207613	-0.592134	-0.149206	-1.74462	0.518195	-0.376576	-0.276179	0.205101	0.984277	-0.0517618	0.293722	0.464827	0.596468	0.199231	1.02308	-2.168	1.14082	2.75935	-1.3333	-1.18603	0.119712	0.388213	-1.43665	-0.613211	1.20131
P08240	SRPRA_HUMAN	Signal recognition particle receptor subunit alpha (SR-alpha) (Docking protein alpha) (DP-alpha)	SRPRA SRPR	1.40145	-0.787733	-0.726969	1.17324	-0.104026	1.65784	0.38662	-1.47568	-1.66866	-0.205714	0.553385	-0.636528	1.1069	-0.693798	-0.340693	-0.123748	0.329756	0.742021	-0.544491	1.25681	-0.565854	-0.300488	1.05302	1.09246	-0.726969	1.21115	-1.17561	-1.00468	2.15415	-0.907039	0.0471789	-0.675973	-1.17714	-0.324181
P11310	ACADM_HUMAN	Medium-chain specific acyl-CoA dehydrogenase, mitochondrial (MCAD) (EC 1.3.8.7) (Medium chain acyl-CoA dehydrogenase) (MCADH)	ACADM	0.0145039	-0.897064	-0.726306	-0.212097	-0.162443	-0.137787	0.0708206	-1.53686	-0.222634	0.251517	-0.472826	-0.289352	-0.169763	-0.329808	-0.424963	-1.04138	-1.03504	-0.365947	-0.429315	0.307482	0.302111	-0.744892	-0.4692	0.409734	-1.33551	0.744042	3.45845	-0.63672	2.43123	0.632527	0.519964	0.473551	0.617038	1.40694
O75414	NDK6_HUMAN	Nucleoside diphosphate kinase 6 (NDK 6) (NDP kinase 6) (EC 2.7.4.6) (Inhibitor of p53-induced apoptosis-alpha) (IPIA-alpha) (nm23-H6)	NME6	0.595033	0.92868	-0.726003	-1.46004	0.504039	-2.08931	-1.05034	0.48601	0.974178	0.46894	-0.132923	0.610199	-0.862568	1.49318	-1.31585	1.141	0.0592451	1.22005	-1.52817	0.0793973	-0.0773198	-0.026108	-0.921543	-1.10353	-1.27226	0.298234	0.670862	0.488873	-0.811356	-0.487015	0.337215	0.761857	0.690858	2.05651
Q8IY67	RAVR1_HUMAN	Ribonucleoprotein PTB-binding 1 (Protein raver-1)	RAVER1 KIAA1978	1.65329	-1.72809	-0.725075	1.41432	-0.0131334	0.517532	0.430604	-0.904329	-0.165214	0.337334	-1.77339	-0.152271	-0.193142	-1.16374	0.122769	1.42355	-0.389884	1.01354	0.430167	0.0677608	-0.484612	-0.796485	-0.708823	0.685792	-1.58928	0.289241	0.766686	-0.385247	2.43446	0.274668	0.769922	-1.51129	-0.363652	0.416031
P60602	ROMO1_HUMAN	Reactive oxygen species modulator 1 (ROS modulator 1) (Epididymis tissue protein Li 175) (Glyrichin) (Mitochondrial targeting GxxxG motif protein) (MTGM) (Protein MGR2 homolog)	ROMO1 C20orf52	0.241943	-1.81774	-0.722825	-0.367377	0.492082	1.02877	0.688791	0.261313	-0.0398582	0.583879	0.0804615	0.556991	0.409286	0.193981	1.08101	0.308436	-0.50752	-0.202179	-0.79344	-0.389735	-1.27557	-0.882542	-1.64993	0.71214	0.429642	-0.286735	-1.55494	1.49897	1.83421	1.19065	0.846708	-0.601878	0.99883	-2.34583
P49247	RPIA_HUMAN	Ribose-5-phosphate isomerase (EC 5.3.1.6) (Phosphoriboisomerase)	RPIA RPI	2.14189	-0.70046	-0.722819	1.34002	0.459097	-0.0607628	-0.00584425	-1.22777	0.0658264	-0.368429	-0.518172	-0.182288	-0.04579	-0.42169	0.813547	1.02622	0.256364	1.47317	0.680206	-0.167098	-0.278295	-0.614248	-0.393271	0.516484	-1.12125	1.15258	0.381456	-2.36131	2.34686	-0.47495	-0.300438	-1.40092	-0.544599	-0.743304
Q07065	CKAP4_HUMAN	Cytoskeleton-associated protein 4 (63-kDa cytoskeleton-linking membrane protein) (Climp-63) (p63)	CKAP4	-1.50433	0.540474	-0.721791	-1.13803	-0.402774	-0.202069	0.615164	0.935496	0.350367	0.254551	0.571607	0.406008	2.34534	1.11197	0.162247	0.160923	-0.936624	-0.635474	1.96595	-0.107347	0.289077	-0.163607	0.320559	0.480859	-0.363096	1.05634	-2.37538	1.21082	-0.840717	0.310177	-0.713437	-0.864463	-1.52933	-0.589438
P47756	CAPZB_HUMAN	F-actin-capping protein subunit beta (CapZ beta)	CAPZB	-0.331861	0.326012	-0.721689	-0.217879	-0.194167	-0.0794217	1.19792	-0.875631	0.872964	0.0701794	-1.09683	-0.0182242	0.862048	1.00899	0.241865	-0.649323	-0.979425	-0.671541	2.06249	-0.882638	1.27023	-0.138575	-1.10448	-0.737294	-0.964264	1.84868	-1.1848	0.134769	1.14777	-0.816153	0.429282	2.21166	-1.16602	-0.854639
P08621	RU17_HUMAN	U1 small nuclear ribonucleoprotein 70 kDa (U1 snRNP 70 kDa) (U1-70K) (snRNP70)	SNRNP70 RNPU1Z RPU1 SNRP70 U1AP1	-1.72668	-0.635751	-0.721668	-0.845972	0.221871	-0.888501	0.530839	1.22668	-0.0351995	-0.721668	0.123579	-0.101087	0.598396	1.15912	-0.269587	-0.947908	-0.212288	-0.597363	0.672285	0.302881	0.978066	0.270069	2.45018	1.50938	-0.502783	0.957799	0.649602	-0.894982	-2.48085	-0.546019	-0.779408	0.349326	-0.348753	1.2564
P62714	PP2AB_HUMAN	Serine/threonine-protein phosphatase 2A catalytic subunit beta isoform (PP2A-beta) (EC 3.1.3.16)	PPP2CB	0.65907	-0.0151644	-0.720502	0.717036	1.02593	-0.510925	1.47115	-1.29198	-0.619992	0.169122	1.08542	0.41119	1.73038	-0.14313	-0.590247	-0.153977	-1.30966	-0.131347	-2.36507	0.381444	0.811301	-0.025299	-0.282875	2.23559	-1.16826	0.940915	-0.709229	0.381444	0.669904	-0.97973	-0.818296	-0.114317	-1.30966	0.569748
P09874	PARP1_HUMAN	Poly [ADP-ribose] polymerase 1 (PARP-1) (EC 2.4.2.30) (ADP-ribosyltransferase diphtheria toxin-like 1) (ARTD1) (DNA ADP-ribosyltransferase PARP1) (EC 2.4.2.-) (NAD(+) ADP-ribosyltransferase 1) (ADPRT 1) (Poly[ADP-ribose] synthase 1) (Protein poly-ADP-ribosyltransferase PARP1) (EC 2.4.2.-) [Cleaved into: Poly [ADP-ribose] polymerase 1, processed C-terminus (Poly [ADP-ribose] polymerase 1, 89-kDa f…	PARP1 ADPRT PPOL	0.00722831	-0.649234	-0.720438	0.340694	-0.221449	-0.20765	-1.23047	-0.870535	-0.621635	0.259298	-0.632149	-0.99685	0.0942662	-1.42388	0.670261	0.528324	-0.580796	-0.968359	2.2572	-0.149823	1.06131	0.344427	-0.18925	0.367987	-0.225343	0.475856	-2.00947	1.66448	2.70192	0.820854	0.748459	-0.566437	0.288421	-0.367225
Q9Y512	SAM50_HUMAN	Sorting and assembly machinery component 50 homolog (Transformation-related gene 3 protein) (TRG-3)	SAMM50 SAM50 CGI-51 TRG3	-1.14013	0.297424	-0.720298	-0.619461	0.33395	0.00782695	0.0600893	-0.334488	-0.18002	-0.0232104	0.362649	0.253072	-1.28147	-0.803597	-0.195674	-0.276552	0.454667	-0.724682	1.85499	0.0704426	1.93652	-0.391483	0.0808785	0.409611	0.884318	-1.00527	-2.96642	1.30188	0.57304	0.866781	-0.00782695	-0.20611	2.07243	-0.943891
Q96DB5	RMD1_HUMAN	Regulator of microtubule dynamics protein 1 (RMD-1) (hRMD-1) (Protein FAM82B)	RMDN1 FAM82B CGI-90	1.01016	-0.300834	-0.719073	-0.621399	-0.184013	-1.81951	0.00972318	0.190044	0.127511	-0.283298	-0.209973	-0.417655	-0.861827	0.227611	-1.11858	1.3087	-0.298325	0.287718	-1.27434	0.387114	-0.00530355	-0.523726	-0.988781	1.36062	-2.20672	0.0848568	1.33466	-0.456596	0.355338	1.54996	1.32168	-0.0801715	0.317771	2.49665
Q04837	SSBP_HUMAN	Single-stranded DNA-binding protein, mitochondrial (Mt-SSB) (MtSSB) (PWP1-interacting protein 17)	SSBP1 SSBP	0.04287	-0.79789	-0.718779	-0.641726	0.701596	0.247167	1.23654	-0.0450544	0.15746	0.232865	1.03292	0.983159	0.911859	0.775533	-0.834558	-0.907896	-0.878155	-0.762904	0.97923	0.296931	1.43213	0.854562	0.740229	0.826662	-0.149768	1.69161	1.17305	-2.04921	-0.466544	-1.75604	-1.38786	-1.20386	-1.2193	-0.496839
Q5T6F2	UBAP2_HUMAN	Ubiquitin-associated protein 2 (UBAP-2) (RNA polymerase II degradation factor UBAP2)	UBAP2 KIAA1491	0.734649	0.434379	-0.718287	0.357021	-0.989127	-1.76761	0.862199	-0.956442	0.823618	-1.07191	-0.91684	-0.0549515	-0.0615553	-0.104856	2.29161	0.00621475	1.46841	1.8509	-0.711099	-0.677735	0.270419	-0.494565	-0.705538	-0.750023	-0.292494	0.385888	0.590074	1.0794	1.6777	-1.17295	-0.271814	0.884785	-1.3245	-0.674986
P82650	RT22_HUMAN	28S ribosomal protein S22, mitochondrial (MRP-S22) (S22mt) (Mitochondrial small ribosomal subunit protein mS22)	MRPS22 C3orf5 RPMS22 GK002	0.531706	-1.11508	-0.71683	0.437812	0.636917	0.309848	1.37336	-1.00469	0.216073	-0.0435554	-0.138443	-0.568435	-0.193883	-0.113921	-0.0675395	-0.376311	-0.350607	2.15538	-0.136155	-0.593595	0.228313	-0.480145	-0.845186	-0.422055	-1.06226	-0.0835361	3.24432	-1.03274	2.02744	-0.982302	-0.330567	0.687235	-0.161898	-1.02868
Q3KQU3	MA7D1_HUMAN	MAP7 domain-containing protein 1 (Arginine/proline-rich coiled-coil domain-containing protein 1) (Proline/arginine-rich coiled-coil domain-containing protein 1)	MAP7D1 KIAA1187 PARCC1 RPRC1 PP2464	-0.161945	-1.39757	-0.716819	2.78263	-0.140267	0.640129	0.0674495	-0.858617	1.13872	-0.415716	0.206575	0.44503	0.0972097	-0.825356	-0.292011	0.705162	-0.606531	-0.275668	0.271608	2.4177	1.18258	-0.431471	0.249931	-1.26751	-0.445476	-0.669552	-1.15912	-1.05073	-0.363198	-0.200392	0.488385	-1.09408	-0.130368	1.8093
P21796	VDAC1_HUMAN	Voltage-dependent anion-selective channel protein 1 (VDAC-1) (hVDAC1) (Outer mitochondrial membrane protein porin 1) (Plasmalemmal porin) (Porin 31HL) (Porin 31HM)	VDAC1 VDAC	-0.327343	0.192838	-0.716505	0.0350026	-0.157853	0.405472	0.756048	0.147504	0.433207	-0.389386	-0.275572	0.814406	1.11328	-0.416386	-1.35014	-1.33412	-1.5729	-1.4604	1.32164	-0.693751	1.11363	0.377698	-0.477419	1.38667	0.877203	0.923934	0.942602	-2.07525	1.23444	-0.48631	1.24892	-0.0543094	0.409198	-1.94605
Q9NRG7	D39U1_HUMAN	Epimerase family protein SDR39U1 (EC 1.1.1.-) (Short-chain dehydrogenase/reductase family 39U member 1)	SDR39U1 C14orf124 HCDI	0.980553	-0.643566	-0.716445	-1.57075	-0.472285	0.760333	-0.0360224	0.296629	-0.206186	1.1585	-0.15419	0.396359	-0.625722	1.3853	-1.58256	-0.245948	0.848527	0.35711	-0.0226697	0.322953	0.576358	-0.451836	-0.499812	-1.24305	-0.88277	2.26229	2.77595	-1.00448	-0.436715	-0.829848	0.234253	0.604344	-0.330872	-1.00373
Q16851	UGPA_HUMAN	UTP--glucose-1-phosphate uridylyltransferase (EC 2.7.7.9) (UDP-glucose pyrophosphorylase) (UDPGP) (UGPase)	UGP2 UGP1	0.0656622	-0.443619	-0.71636	-0.628363	-0.240138	0.966876	0.435824	-0.101204	-0.53322	-0.0312996	-0.901452	-0.984695	-0.491022	-0.923605	-1.05927	-1.23558	-1.52313	-1.22954	1.20909	0.92988	1.12006	0.663629	-0.032032	-0.605479	-0.0707749	-0.393156	2.49183	-0.748263	2.56255	0.485991	0.551821	0.568585	1.11102	-0.270618
O75688	PPM1B_HUMAN	Protein phosphatase 1B (EC 3.1.3.16) (Protein phosphatase 2C isoform beta) (PP2C-beta)	PPM1B PP2CB	0.0439343	1.86965	-0.715249	-0.544349	-1.24697	-1.48671	-0.462063	-0.303823	1.28874	0.911468	0.680168	-1.05334	2.2217	-1.50012	-0.702949	-1.80944	0.0632964	-0.740568	0.818479	0.34822	-1.78496	-0.297493	-0.269572	0.818479	0.202548	1.03806	0.016272	0.265233	0.721579	0.164571	0.357441	0.0623758	-0.139252	1.16465
O43395	PRPF3_HUMAN	U4/U6 small nuclear ribonucleoprotein Prp3 (Pre-mRNA-splicing factor 3) (hPrp3) (U4/U6 snRNP 90 kDa protein)	PRPF3 HPRP3 PRP3	-0.13093	-0.542642	-0.714476	-0.610292	0.583132	-0.890024	0.291669	0.0813723	-0.606972	0.0659376	0.0813585	1.14924	-0.923808	0.60422	-0.227425	0.287214	-0.168476	1.18784	-1.16021	-0.394683	0.175909	0.10356	1.50305	-0.304621	-1.66371	0.664029	2.5645	-1.42396	-0.987476	-0.524437	0.0298945	-0.51691	-0.362373	2.7805
Q8WVM0	TFB1M_HUMAN	Dimethyladenosine transferase 1, mitochondrial (EC 2.1.1.-) (Mitochondrial 12S rRNA dimethylase 1) (Mitochondrial transcription factor B1) (h-mtTFB) (h-mtTFB1) (hTFB1M) (mtTFB1) (S-adenosylmethionine-6-N', N'-adenosyl(rRNA) dimethyltransferase 1)	TFB1M CGI-75	-0.499755	-0.742313	-0.714462	1.16268	0.875441	1.1876	1.8188	-0.64329	0.0760551	0.293059	0.58859	1.83934	1.58971	0.428729	-0.820353	-0.134864	0.611106	-0.443121	0.949262	-0.877302	-1.2994	-0.234055	0.723578	0.675067	1.08039	-0.783409	-1.61341	0.312285	0.0150454	-0.340812	-1.37296	-1.16626	-1.57074	-0.970234
P02649	APOE_HUMAN	Apolipoprotein E (Apo-E)	APOE	-0.11283	-0.61351	-0.714182	-0.217452	-0.682976	-0.633006	-0.721108	-0.598222	-0.00992278	0.0259991	-0.72553	-0.682849	-0.815419	-0.732099	2.38374	1.72874	2.44757	1.50072	-0.60588	-0.646569	-0.530868	-0.453395	-0.732311	-0.675644	-0.404374	-0.661925	1.35543	1.1558	1.00876	1.64605	-0.289147	-0.213534	-0.38148	-0.398567
P11908	PRPS2_HUMAN	Ribose-phosphate pyrophosphokinase 2 (EC 2.7.6.1) (PPRibP) (Phosphoribosyl pyrophosphate synthase II) (PRS-II)	PRPS2	0.544207	0.666875	-0.713338	0.00973408	-1.39473	-0.484619	-1.01192	-0.076603	-0.943633	0.984623	-0.781395	-1.79835	0.570925	-0.598222	0.651047	1.60865	-0.38238	-0.88961	1.05466	0.437367	1.41271	-0.770897	-0.0256043	1.41475	0.13924	0.506172	-0.563759	-1.11379	1.31198	1.17528	0.682703	0.0456221	0.668054	-2.33576
Q86WA6	BPHL_HUMAN	Valacyclovir hydrolase (VACVase) (Valacyclovirase) (EC 3.1.-.-) (Biphenyl hydrolase-like protein) (Biphenyl hydrolase-related protein) (Bph-rp) (Breast epithelial mucin-associated antigen) (MCNAA)	BPHL MCNAA	0.106449	-0.907947	-0.711823	-0.451124	-0.776451	0.371528	0.0982853	-1.25369	-0.325608	-0.376792	-0.486325	-1.11876	-0.270142	-0.567469	-0.843242	-1.7825	-0.496369	-0.336933	0.185764	1.59465	0.209244	-0.40911	0.242119	-0.0814021	-0.874492	0.0778171	2.33353	0.273428	3.1879	0.587367	0.749317	0.465453	0.969799	0.61753
P07737	PROF1_HUMAN	Profilin-1 (Epididymis tissue protein Li 184a) (Profilin I)	PFN1	1.13197	-0.910657	-0.709601	0.243366	0.245672	0.681447	0.35483	-0.647007	0.0309606	0.61123	0.585155	0.480052	1.8698	0.69123	-0.42776	-0.393546	-0.762822	0.30529	0.236043	1.02769	0.726042	-0.156967	0.614247	0.850266	-0.00600539	1.6365	0.715662	-2.52571	-0.279812	-1.36232	-0.619321	-1.72218	-2.13621	-0.377552
Q14008	CKAP5_HUMAN	Cytoskeleton-associated protein 5 (Colonic and hepatic tumor overexpressed gene protein) (Ch-TOG)	CKAP5 KIAA0097	-1.94359	0.381489	-0.708953	0.865839	-0.698012	-0.523631	0.271978	-0.279464	0.140677	-0.0302545	0.29845	-0.340946	-0.767278	-1.60505	1.0624	1.41947	0.924165	0.812816	0.08255	-0.839177	-1.0483	0.112908	-0.56515	0.439616	-1.11193	-0.343092	-1.21285	2.29137	0.505281	2.45654	-0.0254	0.0327269	-0.788487	0.733281
P53602	MVD1_HUMAN	Diphosphomevalonate decarboxylase (EC 4.1.1.33) (Mevalonate (diphospho)decarboxylase) (MDDase) (Mevalonate pyrophosphate decarboxylase)	MVD MPD	-0.0459394	-0.0665113	-0.708215	-0.029098	-1.00139	-0.663477	-0.460184	-1.0317	0.0630154	0.298932	-1.02044	-0.923673	-0.892667	-0.803236	1.88363	1.32285	1.04862	2.00336	-0.504235	-0.52595	-0.351539	-0.645683	-0.685192	-0.848243	-1.25877	-0.468568	-0.218896	2.25545	1.80983	1.39167	0.589503	0.389499	-0.0392288	0.136489
Q92542	NICA_HUMAN	Nicastrin	NCSTN KIAA0253 UNQ1874/PRO4317	-0.0170653	0.0333886	-0.707781	-1.04672	1.57223	-0.382856	1.15637	0.495446	-0.00445181	-0.911143	0.424406	0.071229	-1.4365	-0.33495	-0.647739	-0.458537	1.93593	0.681862	-1.88386	-0.357629	1.19027	-0.38579	1.01724	-0.597285	0.325978	-0.639993	-1.70727	1.86234	-1.30092	1.13943	0.0207751	1.05508	0.427659	-0.589153
P0DP25	CALM3_HUMAN	Calmodulin-3	CALM3 CALML2 CAM3 CAMC CAMIII	-0.269159	-1.00376	-0.7055	-0.736385	-0.134911	-0.0430857	0.262216	-0.751827	-0.279362	0.879907	-0.707345	-0.259494	0.33428	0.251921	-0.860388	-0.962416	-1.62174	-0.123841	2.52159	0.660374	0.957118	1.2917	0.200172	0.594324	0.349722	2.01749	1.94593	0.331198	0.123235	-0.2062	-0.8867	-0.846963	-0.38636	-1.93573
Q9BV86	NTM1A_HUMAN	N-terminal Xaa-Pro-Lys N-methyltransferase 1 (EC 2.1.1.244) (Alpha N-terminal protein methyltransferase 1A) (Methyltransferase-like protein 11A) (N-terminal RCC1 methyltransferase) (X-Pro-Lys N-terminal protein methyltransferase 1A) (NTM1A) [Cleaved into: N-terminal Xaa-Pro-Lys N-methyltransferase 1, N-terminally processed]	NTMT1 C9orf32 METTL11A NRMT NRMT1 AD-003	-0.469312	-0.793594	-0.705363	0.0188097	0.136333	0.195944	0.851138	0.265687	-0.35009	-0.202204	0.200713	0.224557	-1.19442	0.735929	0.637063	0.0576471	0.538427	1.13563	-0.474081	1.13064	0.632476	-0.284496	1.68144	2.05103	-1.72109	1.00867	-1.88566	-0.297633	-2.27597	-0.00470242	-0.707755	-1.33724	-0.0141073	1.21558
P98175	RBM10_HUMAN	RNA-binding protein 10 (G patch domain-containing protein 9) (RNA-binding motif protein 10) (RNA-binding protein S1-1) (S1-1)	RBM10 DXS8237E GPATC9 GPATCH9 KIAA0122	0.622329	-1.24273	-0.7051	0.645326	0.731397	-0.860996	0.444768	-0.878918	1.24402	-0.263872	-0.653766	-0.839182	-0.123481	-0.798694	0.775024	-0.173867	-0.203704	1.30717	-1.31908	-0.413817	-0.0232019	-0.685044	-0.762834	0.556888	-1.1597	0.184042	2.53102	-0.381096	-0.390892	0.27095	0.327846	-0.141147	-0.644933	3.02529
Q15050	RRS1_HUMAN	Ribosome biogenesis regulatory protein homolog	RRS1 KIAA0112 RRR	0.0248186	-1.58453	-0.704679	0.00330637	0.520002	-0.561317	1.28294	0.423075	-0.546159	0.181499	0.666536	0.984869	-1.1962	1.11671	0.338098	0.163773	0.946888	1.37622	-1.00092	0.135982	-0.197608	-0.495393	0.96971	1.08087	-2.45312	1.02702	1.3891	0.641272	-0.278931	-0.347099	-1.17019	-2.05192	-0.782414	0.0977841
P56537	IF6_HUMAN	Eukaryotic translation initiation factor 6 (eIF-6) (B(2)GCN homolog) (B4 integrin interactor) (CAB) (p27(BBP))	EIF6 EIF3A ITGB4BP OK/SW-cl.27	-0.342659	-0.150658	-0.700598	0.304847	0.175268	1.0452	0.365015	0.0594232	-0.0439914	-0.182833	0.706233	0.508307	1.76789	0.771943	0.0662311	0.0745275	0.314347	-0.592928	0.715715	-0.022658	1.31346	-0.414006	1.12698	1.73735	0.19401	1.58263	-0.436289	-1.71511	-1.59837	-1.06952	-1.49585	-1.94859	-1.64904	-0.466258
Q9P0Z9	SOX_HUMAN	Peroxisomal sarcosine oxidase (PSO) (EC 1.5.3.1) (EC 1.5.3.7) (L-pipecolate oxidase) (L-pipecolic acid oxidase)	PIPOX LPIPOX PSO	-0.903192	-0.170735	-0.699982	-0.556995	0.0479087	-0.870396	0.0562602	-1.77397	-0.258193	0.19607	-0.482303	-0.941455	0.72671	-0.534753	0.277485	0.545324	0.0721477	-0.881099	-0.750142	-0.979718	-0.60148	-0.795307	0.539858	-1.26395	-0.236069	0.82839	-0.0395488	1.98837	0.408962	1.20651	1.35431	1.90638	2.65545	-0.0708393
Q969Y2	GTPB3_HUMAN	tRNA modification GTPase GTPBP3, mitochondrial (GTP-binding protein 3) (Mitochondrial GTP-binding protein 1)	GTPBP3 MTGP1	1.08672	0.3821	-0.697751	-1.01116	0.602293	-1.28036	1.04643	-0.779509	-0.487663	-0.615993	-0.25646	0.547245	-0.179948	-0.547861	-0.740885	0.657341	0.187964	1.9117	-0.674827	-1.36844	-0.41841	-0.275333	-0.0913154	-0.696847	-1.7538	-0.0641242	0.789457	0.00777152	0.624008	0.52181	2.56201	-1.03815	-0.0436846	2.09566
Q13200	PSMD2_HUMAN	26S proteasome non-ATPase regulatory subunit 2 (26S proteasome regulatory subunit RPN1) (26S proteasome regulatory subunit S2) (26S proteasome subunit p97) (Protein 55.11) (Tumor necrosis factor type 1 receptor-associated protein 2)	PSMD2 TRAP2	-1.80825	0.272429	-0.697727	-0.889384	-0.0775314	0.1279	-0.270184	0.682204	-0.17752	0.0342554	0.455136	0.00609557	1.10164	0.14925	0.226071	0.851455	0.438209	-1.32504	0.90963	0.334241	0.533301	1.17167	0.6133	0.809642	2.09678	0.357861	-2.66724	1.30413	-0.520813	0.073324	-0.85199	-0.327503	-1.12674	-1.8086
Q9Y4P3	TBL2_HUMAN	Transducin beta-like protein 2 (WS beta-transducin repeats protein) (WS-betaTRP) (Williams-Beuren syndrome chromosomal region 13 protein)	TBL2 WBSCR13 UNQ563/PRO1125	-0.92747	0.72947	-0.696398	1.53772	-0.38688	-0.583576	-0.167648	-0.394255	-0.0612234	0.0705797	-0.445498	0.0586182	0.166452	0.613856	1.07857	0.963943	1.38374	1.94154	0.0560129	-0.131565	-1.56796	0.416301	0.126355	0.747707	-1.54182	0.503457	-2.58311	2.02689	-0.315814	-0.266426	-0.00260525	-0.665642	-0.949152	-0.734166
Q13310	PABP4_HUMAN	Polyadenylate-binding protein 4 (PABP-4) (Poly(A)-binding protein 4) (Activated-platelet protein 1) (APP-1) (Inducible poly(A)-binding protein) (iPABP)	PABPC4 APP1 PABP4	-2.17479	0.187376	-0.695122	0.318672	0.457413	0.650109	-0.0212829	-0.0164264	0.380072	-0.80925	0.889997	0.718274	0.511718	0.409731	-0.24914	-0.121987	1.02165	-1.42724	0.616027	0.0143423	0.895381	1.79019	1.51134	0.903105	1.83876	-0.0200688	-1.68322	0.203106	-0.727903	-1.37989	-1.33847	-0.963559	-0.821391	-0.867527
P48507	GSH0_HUMAN	Glutamate--cysteine ligase regulatory subunit (GCS light chain) (Gamma-ECS regulatory subunit) (Gamma-glutamylcysteine synthetase regulatory subunit) (Glutamate--cysteine ligase modifier subunit)	GCLM GLCLR	0.581514	-1.04497	-0.693933	-1.15546	0.331041	0.857351	0.965913	-0.507652	0.384941	0.020607	0.0900806	-0.556709	1.18	-0.435364	-0.635973	0.00130552	-0.0349992	-1.72265	1.07295	2.14142	1.07991	1.16609	0.787599	0.540297	1.14941	0.270835	-1.92638	-0.512322	1.26619	-0.151772	-1.02912	-1.08302	-1.0943	-1.30282
Q9Y6E0	STK24_HUMAN	Serine/threonine-protein kinase 24 (EC 2.7.11.1) (Mammalian STE20-like protein kinase 3) (MST-3) (STE20-like kinase MST3) [Cleaved into: Serine/threonine-protein kinase 24 36 kDa subunit (Mammalian STE20-like protein kinase 3 N-terminal) (MST3/N); Serine/threonine-protein kinase 24 12 kDa subunit (Mammalian STE20-like protein kinase 3 C-terminal) (MST3/C)]	STK24 MST3 STK3	1.34205	-1.73369	-0.693869	0.456655	0.477384	0.106812	0.00341807	-0.275497	-0.535513	0.328819	-0.31317	-0.621979	-1.27494	0.758812	0.440327	1.14441	0.0382824	2.58338	-1.53606	0.329155	0.0150395	-0.659005	1.76203	-0.337874	-0.612519	1.67691	1.26794	-0.844322	-0.763598	-0.263875	-0.807265	-0.140236	-1.40278	0.0847682
P62333	PRS10_HUMAN	26S proteasome regulatory subunit 10B (26S proteasome AAA-ATPase subunit RPT4) (Proteasome 26S subunit ATPase 6) (Proteasome subunit p42)	PSMC6 SUG2	0.186432	-0.396807	-0.692664	-0.276894	-0.146965	0.265024	0.115778	-1.15098	-0.610247	0.752806	0.598422	0.248479	0.199661	0.326094	0.428828	-0.487808	-0.409406	0.312721	1.63915	0.459437	0.00271745	0.693236	0.680323	1.09893	0.885317	1.03485	1.09066	-1.37383	2.22867	-1.29808	-1.6336	-2.04642	-0.898118	-1.8257
P31949	S10AB_HUMAN	Protein S100-A11 (Calgizzarin) (Metastatic lymph node gene 70 protein) (MLN 70) (Protein S100-C) (S100 calcium-binding protein A11) [Cleaved into: Protein S100-A11, N-terminally processed]	S100A11 MLN70 S100C	-0.668777	-0.894109	-0.692067	-0.954343	0.621713	-0.0899344	0.731448	1.00229	-0.0322406	-0.111634	1.17225	1.51515	-0.186889	2.12367	-0.890027	-0.227637	-0.383595	-0.130261	0.206427	-0.256484	0.646134	0.598075	1.56903	1.8311	-0.218928	1.74143	-0.707149	-1.09168	-1.33211	-0.806068	-0.792329	-1.26531	-1.09889	-0.928264
P01130	LDLR_HUMAN	Low-density lipoprotein receptor (LDL receptor)	LDLR	-2.06843	-0.325067	-0.691859	-1.29764	0.511372	-0.40965	0.150533	1.35539	-0.242832	-0.15152	-0.51538	0.473779	-1.29093	0.756316	1.19039	0.751025	0.898952	0.341833	0.137794	0.617101	0.98789	1.27484	1.00243	1.86706	0.5969	0.462654	-0.809073	0.250572	-2.1652	0.0297117	-0.999386	-1.4317	-0.893227	-0.364635
Q01650	LAT1_HUMAN	Large neutral amino acids transporter small subunit 1 (4F2 light chain) (4F2 LC) (4F2LC) (CD98 light chain) (Integral membrane protein E16) (E16) (L-type amino acid transporter 1) (hLAT1) (Solute carrier family 7 member 5) (y+ system cationic amino acid transporter)	SLC7A5 CD98LC LAT1 MPE16	-1.11154	-0.24996	-0.691031	0.481656	-0.183296	-0.403489	0.126812	0.337045	0.0459874	0.156585	-0.363087	-0.0257268	-1.77865	-0.209804	0.735858	0.232849	0.878426	0.300588	-0.193397	0.221738	0.18332	0.609862	0.115682	-0.236829	-1.61703	-0.331326	-1.66707	3.26	-1.7507	1.98367	-0.402479	0.224768	0.480441	0.840146
P62879	GBB2_HUMAN	Guanine nucleotide-binding protein G(I)/G(S)/G(T) subunit beta-2 (G protein subunit beta-2) (Transducin beta chain 2)	GNB2	1.16606	0.168954	-0.690996	0.184294	-0.893534	-0.0598894	1.64961	-1.35417	0.846144	0.649978	-0.818809	-1.45163	0.954744	-0.876294	-0.624993	0.892847	0.13797	-0.0253853	-0.118268	0.869496	-0.459373	-1.16399	-0.982269	-0.0902462	-1.30541	0.428108	-2.02608	1.14271	2.20794	-0.552022	0.902188	1.07732	0.386659	-0.171673
Q86TM6	SYVN1_HUMAN	E3 ubiquitin-protein ligase synoviolin (EC 2.3.2.27) (RING-type E3 ubiquitin transferase synoviolin) (Synovial apoptosis inhibitor 1)	SYVN1 HRD1 KIAA1810	0.370794	0.617279	-0.690915	0.298962	0.156932	0.0300644	-0.417591	-0.528398	-0.336039	-0.232912	0.367169	0.878264	1.69513	1.28145	0.76952	1.50173	0.520576	-0.365881	0.570157	-1.40897	-1.43702	-1.76205	-0.977625	-0.615147	-0.351106	1.87242	-1.52497	1.69384	-0.410204	0.875159	-1.57571	-0.517278	0.151219	-0.498849
Q99497	PARK7_HUMAN	Parkinson disease protein 7 (Maillard deglycase) (Oncogene DJ1) (Parkinsonism-associated deglycase) (Protein DJ-1) (DJ-1) (Protein/nucleic acid deglycase DJ-1) (EC 3.1.2.-, EC 3.5.1.-, EC 3.5.1.124)	PARK7	0.845127	-0.969386	-0.690419	0.00989784	0.224989	0.532248	0.891683	-0.634615	-0.103816	0.154732	-0.30803	0.219368	1.45398	-0.215873	-0.779223	-1.26166	-1.61565	0.378373	0.685877	0.0582447	0.525764	-0.742388	1.17674	1.3285	0.429065	1.55877	1.48306	-2.35205	1.55749	-0.813528	-0.39796	-0.382035	-1.53174	-0.715552
P52565	GDIR1_HUMAN	Rho GDP-dissociation inhibitor 1 (Rho GDI 1) (Rho-GDI alpha)	ARHGDIA GDIA1	0.329741	-0.581586	-0.690394	-0.61942	0.751166	0.163488	-0.0462412	1.19873	0.0813832	-0.191234	0.732429	1.26219	1.26877	1.28985	-0.750565	-0.512087	-0.657133	-0.879892	-0.233408	-0.0967941	0.399278	0.577767	1.98171	1.41652	1.71827	0.91952	-0.448038	-1.70482	-1.54021	-0.945479	-1.06093	-1.33041	-0.941028	-0.861153
Q0VDF9	HSP7E_HUMAN	Heat shock 70 kDa protein 14 (HSP70-like protein 1) (Heat shock protein HSP60)	HSPA14 HSP60 HSP70L1	2.45651	-0.68274	-0.689441	1.58702	0.112152	-0.728821	0.991405	-1.39105	-0.00880955	-0.644012	-1.40275	0.428957	0.567408	-1.36077	0.930085	-0.216173	0.895501	1.52645	-0.481137	0.451998	-0.492585	1.0015	0.889764	-1.97876	-0.866106	-0.0938257	0.688161	-0.429296	0.597693	0.320076	0.198554	-0.227693	-1.01753	-0.931725
P29401	TKT_HUMAN	Transketolase (TK) (EC 2.2.1.1)	TKT	0.215278	-0.696852	-0.68875	-0.0433324	1.40877	1.33486	1.98947	-0.133635	-0.118162	-0.145737	0.344202	0.69164	-0.0265752	-0.0482532	-0.477639	-0.556729	-0.955801	0.918875	0.737554	1.61791	1.07434	0.0698451	0.0526172	0.481245	-1.55653	1.04322	-1.10154	-1.07117	1.25309	-0.50482	-0.839215	-2.02277	-1.73488	-0.510539
Q14978	NOLC1_HUMAN	Nucleolar and coiled-body phosphoprotein 1 (140 kDa nucleolar phosphoprotein) (Nopp140) (Hepatitis C virus NS5A-transactivated protein 13) (HCV NS5A-transactivated protein 13) (Nucleolar 130 kDa protein) (Nucleolar phosphoprotein p130)	NOLC1 KIAA0035 NS5ATP13	0.809948	-1.47717	-0.688548	-0.368784	0.356323	-1.53203	-0.154396	0.615946	0.672806	-0.0829336	-0.483412	0.335224	-1.41407	1.10165	0.0314001	0.854256	0.251366	2.28381	0.512454	-0.846313	0.270745	-0.518976	0.58841	1.5252	-0.911415	1.23488	1.54208	-1.12693	-1.7944	0.402769	-0.489742	-1.27251	-0.550468	0.322828
P19784	CSK22_HUMAN	Casein kinase II subunit alpha' (CK II alpha') (EC 2.7.11.1)	CSNK2A2 CK2A2	-0.4219	-1.14987	-0.686485	-1.86533	-0.254825	-0.692403	-1.42461	1.01908	-0.672513	0.338289	-0.664558	-1.61927	1.08	0.610607	1.38808	2.06036	-0.285175	0.21288	0.568618	0.417454	0.209297	0.675103	-0.795831	0.0673917	2.22301	-0.299507	1.44377	-0.712293	-1.23829	-0.0522715	0.489058	0.548728	-0.24576	-0.270842
Q9UEU0	VTI1B_HUMAN	Vesicle transport through interaction with t-SNAREs homolog 1B (Vesicle transport v-SNARE protein Vti1-like 1) (Vti1-rp1)	VTI1B VTI1 VTI1L VTI1L1 VTI2	-0.895625	-0.666262	-0.68618	0.677535	0.419837	1.62062	0.503226	-1.39367	0.48055	0.46563	1.02697	0.0353171	0.188785	0.438287	0.959513	-0.194045	-0.949354	0.0144755	-0.774198	0.527772	0.0759965	-1.15101	0.406345	0.878562	-1.40393	1.84985	-1.96823	0.723405	2.02758	0.366512	-1.00356	-1.57697	-0.378575	-0.645166
Q9Y697	NFS1_HUMAN	Cysteine desulfurase (EC 2.8.1.7)	NFS1 NIFS HUSSY-08	1.69371	-1.03184	-0.683521	-0.220341	-0.250076	-0.114271	0.998148	-0.744061	-0.39769	0.00644404	-0.809829	-0.769678	-0.577816	-0.0512132	-0.276056	-0.279599	0.654127	0.46578	-0.542943	1.54137	0.407162	-0.42118	-0.600807	-0.302036	-2.90525	1.7967	2.46485	-0.529953	0.222659	0.0919689	0.784405	-0.579551	0.0208584	0.93953
Q9H078	CLPB_HUMAN	Caseinolytic peptidase B protein homolog (EC 3.6.1.-) (Suppressor of potassium transport defect 3)	CLPB HSP78 SKD3	0.163212	1.01693	-0.683422	-1.214	-1.46703	0.449299	-0.911521	-0.177637	0.0178972	0.650461	-0.981139	-1.14916	-0.177637	1.23558	0.771715	1.44379	0.640544	-0.564414	-0.554278	-0.735921	0.105007	-0.028877	0.117801	-1.88935	-2.02226	1.03724	0.0633079	1.57094	-0.827223	1.74137	0.726305	0.435676	-0.0635877	1.26038
Q09028	RBBP4_HUMAN	Histone-binding protein RBBP4 (Chromatin assembly factor 1 subunit C) (CAF-1 subunit C) (Chromatin assembly factor I p48 subunit) (CAF-I 48 kDa subunit) (CAF-I p48) (Nucleosome-remodeling factor subunit RBAP48) (Retinoblastoma-binding protein 4) (RBBP-4) (Retinoblastoma-binding protein p48)	RBBP4 RBAP48	1.44197	0.337517	-0.682167	0.580347	-1.3057	-0.186277	-0.641912	0.521796	-0.41076	-0.034442	-0.485587	-0.491574	1.4513	-0.711442	0.858317	0.819407	0.591326	-1.59703	-0.653201	-0.659188	0.0570445	-1.24938	-0.937546	-1.67086	0.22538	-1.5458	1.87897	0.463227	0.946293	-0.122269	-0.285049	1.28633	0.199764	2.0112
P11387	TOP1_HUMAN	DNA topoisomerase 1 (EC 5.6.2.1) (DNA topoisomerase I)	TOP1	-0.342171	-0.964881	-0.680987	-0.754715	0.593718	0.865176	0.357074	0.909271	0.0627986	-0.379334	1.12021	1.06623	1.23006	1.40818	-0.7401	-0.485332	-0.518743	-0.968069	1.14915	0.391364	1.11719	0.585217	0.729056	1.48606	0.823799	1.31988	-0.814419	-1.52162	-0.870852	-1.24341	-1.06084	-1.53439	-0.916959	-1.41761
Q8TF09	DLRB2_HUMAN	Dynein light chain roadblock-type 2 (Dynein light chain 2B, cytoplasmic) (Roadblock domain-containing protein 2)	DYNLRB2 DNCL2B DNLC2B ROBLD2	1.031	-0.429794	-0.680804	1.68601	-0.0897812	0.114227	0.582528	-1.77139	-0.112449	-0.778777	-0.696767	-0.097337	-0.082655	-0.593144	-0.679137	-1.31383	0.453616	0.881602	0.552465	0.882404	0.665031	-0.856123	-0.384459	-0.0444461	-1.53162	-0.363682	3.07864	-0.807586	1.78914	0.175168	-0.210675	-0.792475	-0.170315	0.595419
Q96P11	NSUN5_HUMAN	28S rRNA (cytosine-C(5))-methyltransferase (EC 2.1.1.-) (NOL1-related protein) (NOL1R) (NOL1/NOP2/Sun domain family member 5) (Williams-Beuren syndrome chromosomal region 20A protein)	NSUN5 NSUN5A WBSCR20 WBSCR20A	0.949953	0.487954	-0.67992	-0.785372	-1.58845	-0.083056	-1.93948	-0.480734	-1.07973	0.591355	-0.529482	1.24584	0.737815	-1.06072	0.742313	1.04858	0.23985	-0.691637	-1.04339	-0.5191	0.403886	0.655798	-0.794223	0.851324	0.702665	1.51113	1.06935	-1.06415	-0.621336	-0.246398	1.30294	-0.996672	-0.428009	2.09111
Q96AY3	FKB10_HUMAN	Peptidyl-prolyl cis-trans isomerase FKBP10 (PPIase FKBP10) (EC 5.2.1.8) (65 kDa FK506-binding protein) (65 kDa FKBP) (FKBP-65) (FK506-binding protein 10) (FKBP-10) (Immunophilin FKBP65) (Rotamase)	FKBP10 FKBP65 PSEC0056	0.839245	0.96386	-0.678626	0.26177	-0.470431	-1.43558	1.73114	0.0098781	0.147755	-0.292392	-1.00799	-0.411789	1.1098	-0.94731	1.04694	1.75309	-0.124464	-1.54345	-1.06418	-0.653688	0.135824	-0.200032	-1.53577	-0.817398	0.463283	-0.0992749	0.406759	0.946756	-0.745797	-1.01448	0.311465	0.980964	-0.468716	2.40285
Q8NBJ5	GT251_HUMAN	Procollagen galactosyltransferase 1 (EC 2.4.1.50) (Collagen beta(1-O)galactosyltransferase 1) (ColGalT 1) (Glycosyltransferase 25 family member 1) (Hydroxylysine galactosyltransferase 1)	COLGALT1 GLT25D1 PSEC0241	0.792094	-1.03894	-0.675179	-0.262888	-0.898387	-0.0487144	-1.17041	-1.76781	0.593288	-0.203989	1.29734	-0.461521	1.17352	-0.808603	0.680662	-0.0309866	-0.0825856	0.423463	-0.00439473	1.38345	0.102525	-0.379483	0.72878	0.156423	-0.00565655	0.693917	-2.6851	-0.950304	2.67243	0.180656	0.0551203	0.431205	-0.617483	0.727573
P67936	TPM4_HUMAN	Tropomyosin alpha-4 chain (TM30p1) (Tropomyosin-4)	TPM4	-0.901559	-0.93918	-0.674869	-1.04823	0.457024	0.121964	0.782078	1.2533	0.213194	-0.168442	0.509694	1.05214	-0.219149	0.921604	-0.764478	-0.732971	-0.53825	-0.308613	0.00416319	-0.0482709	0.964236	0.746873	2.24731	1.66654	0.447151	1.60761	0.333581	-1.32268	-2.33109	-0.560535	-1.11905	-0.77741	-0.961672	0.0880016
P54727	RD23B_HUMAN	UV excision repair protein RAD23 homolog B (HR23B) (hHR23B) (XP-C repair-complementing complex 58 kDa protein) (p58)	RAD23B	1.25646	-0.445223	-0.674863	1.08579	-1.1449	0.380653	-1.10475	-0.783521	-0.868216	-0.818686	1.79941	-0.920917	1.78475	-1.03995	-0.665041	-0.710808	-0.142243	-0.622707	0.554704	-1.01869	-0.864915	-0.207833	0.0547403	2.01784	1.17706	0.719907	0.892405	-0.70734	1.03561	-0.157652	-0.511793	0.0367111	-0.958953	1.57297
Q9H773	DCTP1_HUMAN	dCTP pyrophosphatase 1 (EC 3.6.1.12) (Deoxycytidine-triphosphatase 1) (dCTPase 1) (RS21C6) (XTP3-transactivated gene A protein)	DCTPP1 XTP3TPA CDA03	1.96004	-1.3142	-0.674395	1.32759	-0.22562	0.22512	1.04661	-1.48776	0.0805428	-0.0347963	-0.0385204	-1.01654	-0.258471	-0.138315	-0.140575	0.982021	-0.628181	1.18525	0.267642	-0.65935	0.157453	-0.328716	1.17763	1.58584	-1.79462	1.08173	-0.608323	-1.56933	1.84148	-0.66885	0.284651	-0.991026	-0.434083	-0.191923
Q16543	CDC37_HUMAN	Hsp90 co-chaperone Cdc37 (Hsp90 chaperone protein kinase-targeting subunit) (p50Cdc37) [Cleaved into: Hsp90 co-chaperone Cdc37, N-terminally processed]	CDC37 CDC37A	2.30593	0.366394	-0.673559	1.86741	0.558236	-0.450254	0.433468	-1.333	0.336474	-0.0393686	-1.04338	-1.85299	0.248262	0.0153513	1.27456	0.530076	0.913319	1.74675	0.0988716	0.218553	0.78564	-0.895244	-0.379853	-0.214412	-1.39334	0.0392036	-1.58195	0.336474	0.335252	-0.112329	0.250233	-0.752977	-1.59398	-0.343836
P41252	SYIC_HUMAN	Isoleucine--tRNA ligase, cytoplasmic (EC 6.1.1.5) (Isoleucyl-tRNA synthetase) (IRS) (IleRS)	IARS1 IARS	-1.14534	-0.103262	-0.673118	-0.771161	-0.128906	0.523853	0.701817	-0.57741	0.666061	-0.252934	1.1463	-0.0682928	0.368004	-0.115207	0.957471	-0.296758	0.447372	-0.936901	0.178823	-0.578843	-0.535391	0.608443	-0.350378	-0.0356549	1.44181	0.442704	-1.42743	2.63366	1.9647	0.869891	-1.31087	-0.660438	-0.843526	-2.13909
O00479	HMGN4_HUMAN	High mobility group nucleosome-binding domain-containing protein 4 (Non-histone chromosomal protein HMG-17-like 3) (Non-histone chromosomal protein)	HMGN4 HMG17L3 NHC	-0.310508	-1.16552	-0.671593	0.130325	0.89318	-1.31409	-0.133251	0.161408	-0.0527918	-0.236443	-0.877485	0.474769	-0.902844	0.239735	-0.20439	0.226149	-0.513696	0.841484	-1.54452	-1.17462	-0.0275717	-1.03961	0.690038	0.787061	-1.73709	0.395145	2.109	-0.249869	-0.158117	0.385199	0.644559	1.06903	0.250924	3.01599
Q9BWU0	NADAP_HUMAN	Kanadaptin (Human lung cancer oncogene 3 protein) (HLC-3) (Kidney anion exchanger adapter protein) (Solute carrier family 4 anion exchanger member 1 adapter protein)	SLC4A1AP HLC3	1.48091	-0.739638	-0.669389	-0.033113	-1.06101	0.616514	0.301769	-0.0139769	-0.128746	0.0753251	-0.638515	-1.41564	-1.42846	-1.17012	-0.143984	0.0665731	0.0434315	1.48821	0.544482	1.69423	-0.0171662	0.261902	-1.51676	-1.13997	-2.16839	0.1726	1.45597	0.182933	1.84542	0.61911	0.142761	0.599891	-0.360022	1.05286
O14493	CLD4_HUMAN	Claudin-4 (Clostridium perfringens enterotoxin receptor) (CPE-R) (CPE-receptor) (Williams-Beuren syndrome chromosomal region 8 protein)	CLDN4 CPER CPETR1 WBSCR8	-0.571952	-1.05321	-0.669234	0.0814528	0.404978	-0.399044	0.288387	0.145294	-0.0589921	-0.127683	0.407859	2.0476	-0.843147	1.47275	0.958283	0.670103	1.15355	1.87562	-0.453799	0.63264	-0.125481	0.00880571	0.678748	0.940992	-1.04788	1.26582	-1.55465	0.211897	-1.79416	0.160704	-1.39615	-1.46531	-1.05228	-0.792514
P21695	GPDA_HUMAN	Glycerol-3-phosphate dehydrogenase [NAD(+)], cytoplasmic (GPD-C) (GPDH-C) (EC 1.1.1.8)	GPD1	0.850221	-1.4453	-0.668949	0.601456	0.0971246	0.795874	0.40354	-0.77593	-0.451523	0.280512	-0.614564	-2.025	0.125389	-1.39107	0.837281	0.459439	-0.289165	1.48138	-0.355768	-0.65856	-0.794652	-0.920355	-1.06228	-0.583509	-0.933728	0.360748	0.966679	1.68613	2.25967	-0.0136873	0.834693	0.669064	-0.979195	1.25404
P61081	UBC12_HUMAN	NEDD8-conjugating enzyme Ubc12 (EC 2.3.2.34) (NEDD8 carrier protein) (Ubiquitin-conjugating enzyme E2 M)	UBE2M UBC12	0.506965	0.00794379	-0.668476	-0.433005	0.16228	-0.0512186	1.43846	0.714474	-0.489792	0.139856	0.717892	0.831072	0.382355	1.45076	-0.802323	-0.401048	-0.896918	0.433316	-0.163113	0.906954	0.66	0.489547	1.38668	0.864512	-1.06913	1.28206	1.15132	-2.22994	-0.403132	-1.25715	-0.578535	-1.81966	-2.069	-0.19402
Q08J23	NSUN2_HUMAN	RNA cytosine C(5)-methyltransferase NSUN2 (EC 2.1.1.-) (Myc-induced SUN domain-containing protein) (Misu) (NOL1/NOP2/Sun domain family member 2) (Substrate of AIM1/Aurora kinase B) (mRNA cytosine C(5)-methyltransferase) (EC 2.1.1.-) (tRNA cytosine C(5)-methyltransferase) (EC 2.1.1.-, EC 2.1.1.203) (tRNA methyltransferase 4 homolog) (hTrm4)	NSUN2 SAKI TRM4	-0.536639	-0.654703	-0.668372	-0.142543	0.85886	1.0333	0.956918	0.114856	-0.521748	0.432928	0.842905	1.07372	-0.54335	1.6188	0.0994193	0.556785	0.0744077	0.879699	0.544022	0.271729	0.769385	-0.227117	1.16519	0.255775	-2.39111	1.14261	-2.45545	-0.0377906	-0.306175	-1.4755	-1.04081	-1.45456	-0.732722	0.497277
Q86U86	PB1_HUMAN	Protein polybromo-1 (hPB1) (BRG1-associated factor 180) (BAF180) (Polybromo-1D)	PBRM1 BAF180 PB1	-0.315277	-0.464676	-0.667516	-0.155936	0.357021	0.188946	2.00665	-1.92321	1.53354	1.23928	-0.912874	-2.05204	0.495166	-0.341965	0.842569	0.244971	-1.10934	-0.109429	-0.109853	-0.0164779	-0.807038	1.40206	-0.333952	-0.912874	-0.341965	-0.644263	-0.763475	0.020872	1.09976	-0.458234	2.39259	0.300996	0.00683931	0.309137
P02652	APOA2_HUMAN	Apolipoprotein A-II (Apo-AII) (ApoA-II) (Apolipoprotein A2) [Cleaved into: Proapolipoprotein A-II (ProapoA-II); Truncated apolipoprotein A-II (Apolipoprotein A-II(1-76))]	APOA2	0.278433	-0.380346	-0.665713	-0.0910339	-0.19631	-0.335802	-0.325058	-0.242017	0.417925	-0.294861	-0.115428	-0.25492	-0.389226	-0.497745	2.44115	2.24539	3.04753	1.09985	-0.747245	-0.810544	-0.85916	-0.0561191	-0.415512	-0.306497	0.222256	-0.353367	0.492946	-0.0134459	0.984721	0.521391	-1.18799	-1.1118	-1.18472	-0.916723
Q13509	TBB3_HUMAN	Tubulin beta-3 chain (Tubulin beta-4 chain) (Tubulin beta-III)	TUBB3 TUBB4	0.0631471	-0.666581	-0.664948	-0.163619	-1.67681	-0.846552	-0.967682	-1.19534	-0.170956	-0.0606894	-0.544257	-0.44935	0.160912	-0.809049	1.53807	1.83474	2.01486	0.388569	1.4748	0.358413	-0.176939	-0.305299	-0.660254	-0.394515	0.375249	-0.668581	-0.892951	1.41223	2.31033	0.85478	-0.241258	-0.137915	0.122162	-1.21471
Q9UGI8	TES_HUMAN	Testin (TESS)	TES	-1.01108	-1.42512	-0.664868	-0.84693	1.40043	1.03675	0.773719	1.27812	0.275808	-0.420129	0.751395	1.07032	0.743873	1.75566	-0.943934	-0.675367	-0.703668	-0.933484	0.0575971	0.35414	0.687165	1.09904	1.01437	0.896869	-1.14241	1.22141	-0.490727	-1.26286	-1.07675	-0.718592	-1.62654	0.577946	-1.12748	0.0753178
Q9H9B4	SFXN1_HUMAN	Sideroflexin-1	SFXN1	-1.32203	0.167087	-0.663943	-1.04456	0.513947	0.760766	0.632158	-0.94872	-0.0543129	-0.182925	-0.260953	0.861626	1.12139	0.17761	-0.754592	-1.17935	-1.00531	-0.759781	0.720586	0.290907	-0.203006	1.10679	0.495087	1.10435	1.35597	0.451434	-2.52005	0.746826	1.76305	0.103677	1.09205	-0.661932	0.0525635	-1.95639
P82933	RT09_HUMAN	28S ribosomal protein S9, mitochondrial (MRP-S9) (S9mt) (Mitochondrial small ribosomal subunit protein uS9m)	MRPS9 RPMS9	1.56534	-0.756055	-0.660429	0.532131	-0.142387	-0.068003	0.101358	-0.565206	0.0125796	-0.737515	0.511572	0.0652683	2.60437	-0.143502	-1.76644	0.0528709	0.160306	-1.27258	0.716128	0.421691	0.341684	-0.093623	0.235731	1.01676	-1.58092	0.591079	1.71721	-1.53089	0.66363	-0.596947	-0.585591	-1.4658	-0.664963	1.32112
O75146	HIP1R_HUMAN	Huntingtin-interacting protein 1-related protein (HIP1-related protein) (Huntingtin-interacting protein 12) (HIP-12)	HIP1R HIP12 KIAA0655	1.43869	0.729449	-0.660379	-0.442197	-0.0130375	2.15901	-0.204181	1.46193	-0.112774	0.787554	-1.35395	-0.578214	-1.29509	-0.00583373	0.474565	-0.434149	-0.343023	0.807389	-0.279003	-1.76398	-1.17608	-0.0653378	0.696203	0.38591	-0.719883	1.42226	-0.55605	-0.600377	-1.59261	-0.224015	0.807022	-0.999325	0.39086	1.85863
O75822	EIF3J_HUMAN	Eukaryotic translation initiation factor 3 subunit J (eIF3j) (Eukaryotic translation initiation factor 3 subunit 1) (eIF-3-alpha) (eIF3 p35)	EIF3J EIF3S1 PRO0391	0.611917	0.419492	-0.660197	-0.651337	0.705214	-0.770041	-0.161824	1.31557	-0.26274	0.0840392	0.174588	0.0521364	1.61017	1.10072	0.401999	0.23873	-0.744366	-0.837396	1.76063	0.786848	-0.0953748	0.522607	0.705214	-0.175274	2.0288	0.305538	0.227068	-2.18115	-1.30919	-0.751011	-0.525137	-2.16949	-0.835181	-0.921565
P27348	1433T_HUMAN	14-3-3 protein theta (14-3-3 protein T-cell) (14-3-3 protein tau) (Protein HS1)	YWHAQ	1.37112	1.34288	-0.659396	1.1765	-2.03799	-0.232575	0.496921	-1.47075	-0.397987	-0.29184	0.497662	-1.60026	-0.470677	-0.930003	1.05845	0.735695	-0.00287909	1.41604	-0.00462776	-1.38239	-0.257015	-1.05472	-0.393953	0.423025	-1.42698	0.780705	-0.385884	0.063958	1.84243	0.0418299	1.03626	-0.0933858	-0.318195	1.12802
Q9P0J0	NDUAD_HUMAN	NADH dehydrogenase [ubiquinone] 1 alpha subcomplex subunit 13 (Cell death regulatory protein GRIM-19) (Complex I-B16.6) (CI-B16.6) (Gene associated with retinoic and interferon-induced mortality 19 protein) (GRIM-19) (Gene associated with retinoic and IFN-induced mortality 19 protein) (NADH-ubiquinone oxidoreductase B16.6 subunit)	NDUFA13 GRIM19 CDA016 CGI-39	-0.148018	0.0345119	-0.659086	0.914243	-1.11934	0.614696	1.31125	-1.7141	0.135555	0.134931	0.572323	-1.42247	1.59798	-0.93111	-0.55871	-1.21712	-1.20313	-0.651734	1.77832	0.911306	-0.806126	0.300351	-0.565228	1.49475	1.32228	0.149635	1.33504	-1.27579	0.881159	-1.14799	-0.105645	-0.464185	0.373871	0.127579
O43399	TPD54_HUMAN	Tumor protein D54 (hD54) (Tumor protein D52-like 2)	TPD52L2	0.944222	-0.849318	-0.658633	-1.28685	0.758931	-0.1491	0.0170481	0.689937	0.4856	-0.202409	0.316688	0.138562	0.450377	1.15677	-0.789943	-0.868769	-0.234238	-0.626803	-0.186978	1.33733	0.683794	1.04676	0.0709973	0.970839	2.25964	0.465455	1.73146	-2.19345	-1.76709	-0.456487	-0.842152	-0.874911	-0.822248	-0.715033
P17655	CAN2_HUMAN	Calpain-2 catalytic subunit (EC 3.4.22.53) (Calcium-activated neutral proteinase 2) (CANP 2) (Calpain M-type) (Calpain large polypeptide L2) (Calpain-2 large subunit) (Millimolar-calpain) (M-calpain)	CAPN2 CANPL2	-1.03059	-0.456162	-0.65848	-0.63045	-0.187479	1.31807	-0.11232	-0.341656	0.261871	-0.058808	-0.372777	0.294298	-0.940479	0.704797	-0.331085	-0.525649	-0.396017	1.0471	1.99441	-0.243068	0.072848	-0.0409708	1.48021	1.20226	-1.10101	0.399015	-1.76252	-0.354247	-0.724733	-0.294939	-0.122624	-1.16493	-0.147145	3.22325
Q13907	IDI1_HUMAN	Isopentenyl-diphosphate Delta-isomerase 1 (EC 5.3.3.2) (Isopentenyl pyrophosphate isomerase 1) (IPP isomerase 1) (IPPI1)	IDI1	-0.106048	0.334601	-0.657424	-0.0815883	-0.919416	-0.81484	-0.144694	-1.10573	-0.0220298	0.0696014	-1.04276	-1.30286	-0.848054	-0.840166	1.14529	0.181759	0.737465	1.70245	-0.405475	-0.965	-0.637703	-0.550934	-0.536865	-1.01237	-0.7179	-0.290624	0.939711	1.78615	2.62668	1.06877	1.39377	1.34639	-0.305086	-0.0250565
P05452	TETN_HUMAN	Tetranectin (TN) (C-type lectin domain family 3 member B) (Plasminogen kringle 4-binding protein)	CLEC3B TNA	0.532912	-1.59742	-0.656033	-0.826002	1.12716	-0.240734	-0.0415308	0.442226	-0.31922	-0.499139	0.106846	0.37594	-1.15286	-0.0676798	-0.263158	0.947766	0.259183	-0.577586	-0.476191	-0.251946	0.0238418	0.808313	-0.17346	-0.644375	-0.224574	0.899834	2.55112	-1.27226	-1.78044	-0.0153818	-1.11529	0.712308	0.651419	2.75642
Q9BSH4	TACO1_HUMAN	Translational activator of cytochrome c oxidase 1 (Coiled-coil domain-containing protein 44) (Translational activator of mitochondrially-encoded cytochrome c oxidase I)	TACO1 CCDC44 PRO0477	1.2782	0.124679	-0.654087	0.901916	-0.364692	0.218423	1.15866	-0.838463	0.0118698	-0.181944	-0.45208	-0.515634	-0.671318	-0.462817	-0.351981	-0.189916	-0.342197	0.626212	-1.27511	0.499652	-0.0906173	-0.56276	0.0595358	-0.460024	-1.66557	1.12937	1.7056	-2.21255	2.04436	0.457344	1.90898	0.0150475	0.667568	-1.51566
Q5RKV6	EXOS6_HUMAN	Exosome complex component MTR3 (Exosome component 6) (mRNA transport regulator 3 homolog) (hMtr3) (p11)	EXOSC6 MTR3	-0.508274	-0.25967	-0.653281	0.0462201	-0.662811	-0.709844	-0.091125	-0.835343	-0.820708	-1.11962	0.116595	-0.844224	1.71353	0.333686	1.13788	2.17597	0.2187	-0.0112732	-0.269749	-0.306703	-1.17072	-0.260411	1.66197	0.731384	-1.13878	-0.611759	-0.293265	0.637318	0.557271	0.439091	0.0426855	-1.82856	-0.0432139	2.62703
Q8NBJ7	SUMF2_HUMAN	Inactive C-alpha-formylglycine-generating enzyme 2 (Paralog of formylglycine-generating enzyme) (pFGE) (Sulfatase-modifying factor 2)	SUMF2 PSEC0171 UNQ1968/PRO4500	1.15214	-1.35187	-0.653	1.12063	0.11488	-0.557716	0.772236	0.360501	0.981962	-0.18584	-0.347023	1.16834	-0.787606	0.146715	-1.11686	1.46007	0.708892	0.550532	-1.90291	-0.541509	0.693056	-0.518395	-0.128227	0.479541	-2.2841	1.08895	0.487644	-1.01962	-1.07265	0.605958	1.11972	0.00143004	-1.55565	1.00978
Q13895	BYST_HUMAN	Bystin	BYSL ENP1	0.515462	-0.0467565	-0.652339	0.898161	-0.696216	1.60112	1.391	0.0896858	-0.179233	0.344411	0.615627	-1.05164	-0.681873	0.122911	1.79822	1.10999	-0.0653642	1.78232	1.50742	-1.2552	-0.777856	-1.13779	-0.893315	-0.583126	-2.37081	0.621286	-0.295554	-0.512041	-0.225952	-0.0432142	-0.938551	-0.696216	-0.294248	0.999682
O43776	SYNC_HUMAN	Asparagine--tRNA ligase, cytoplasmic (EC 6.1.1.22) (Asparaginyl-tRNA synthetase) (AsnRS) (Asparaginyl-tRNA synthetase 1)	NARS1 NARS NRS	-1.17566	-0.731487	-0.651457	-0.913693	0.895574	1.19379	0.291037	1.78805	-0.0584016	-0.194861	0.901349	1.15336	1.07404	1.19792	-0.578704	-0.811291	-0.679646	-1.25568	1.76764	-0.222735	0.944588	0.699785	0.744366	0.54013	1.11039	0.31255	-1.81882	-0.148181	-1.55278	-0.477869	-0.783465	-0.867469	-0.915548	-0.776826
P62877	RBX1_HUMAN	E3 ubiquitin-protein ligase RBX1 (EC 2.3.2.27) (EC 2.3.2.32) (E3 ubiquitin-protein transferase RBX1) (Protein ZYP) (RING finger protein 75) (RING-box protein 1) (Rbx1) (Regulator of cullins 1) (ROC1) [Cleaved into: E3 ubiquitin-protein ligase RBX1, N-terminally processed (E3 ubiquitin-protein transferase RBX1, N-terminally processed)]	RBX1 RNF75 ROC1	0.847022	-1.73055	-0.650829	1.31029	1.11751	0.381628	0.826862	-1.01096	-0.871357	-0.0206082	-0.569049	-0.139455	-0.836764	-0.689973	0.819178	-0.0797886	-0.2085	1.8681	1.3681	2.13183	0.224043	-0.658658	-0.688381	0.0355656	-1.52179	0.171198	-0.469606	-1.26913	1.61757	0.0870382	-0.453695	-0.429829	-1.21842	0.711387
ASK				0.100747	-0.64951	-0.650395	-0.720854	-0.387905	-0.0211374	-0.393183	-0.0295249	-0.100288	0.452701	-0.899224	-0.233692	-0.667442	-0.614787	-0.850173	-0.88659	-0.496977	-1.14436	-0.491953	-0.318788	-0.48978	-0.70305	-0.688156	-0.4403	-0.587513	-0.506447	2.8751	0.44559	2.01416	1.42208	1.67149	0.874786	1.71452	1.40086
P35241	RADI_HUMAN	Radixin	RDX	-0.775507	0.0740084	-0.648912	-1.05293	-0.617791	0.342842	-0.473251	0.497903	0.615261	-0.104363	-0.187657	0.636768	2.13657	0.666036	-0.194826	0.410947	0.189242	-0.854687	2.67274	-1.06226	0.758885	0.384978	0.504143	-0.578362	1.86806	-0.224817	0.167204	-0.761169	-0.445648	-0.608761	-1.96913	0.722795	-0.269987	-1.81831
Q5SSJ5	HP1B3_HUMAN	Heterochromatin protein 1-binding protein 3 (Protein HP1-BP74)	HP1BP3	0.354441	-1.52578	-0.64782	0.453911	0.597829	0.249192	-1.02496	-0.691471	-0.0972519	0.487085	-0.634459	0.239325	-0.0716377	-0.776152	-0.331869	-0.517151	-0.395522	-0.0454476	0.131883	-0.599376	0.00518667	-1.58892	-0.927183	0.876299	-1.44225	0.233914	2.57015	-0.448081	2.01484	1.35922	1.34773	-1.28569	1.00478	1.12525
P49914	MTHFS_HUMAN	5-formyltetrahydrofolate cyclo-ligase (EC 6.3.3.2) (5,10-methenyl-tetrahydrofolate synthetase) (MTHFS) (Methenyl-THF synthetase)	MTHFS	0.687271	-0.807179	-0.646637	-0.199245	0.147909	0.0675452	0.313222	-0.0333032	-0.491908	0.205848	-0.309545	-0.685089	-0.937849	0.165176	-0.743816	-1.12245	-0.335903	1.2682	-1.25691	0.766089	-0.483949	-0.0349301	-0.34509	0.643998	-2.42807	0.632091	2.8679	-0.595453	-0.664533	1.12992	0.946906	0.229817	-0.0756021	2.12557
O43681	GET3_HUMAN	ATPase GET3 (EC 3.6.-.-) (Arsenical pump-driving ATPase) (Arsenite-stimulated ATPase) (Guided entry of tail-anchored proteins factor 3, ATPase) (Transmembrane domain recognition complex 40 kDa ATPase subunit) (hARSA-I) (hASNA-I)	GET3 ARSA ASNA1 TRC40	1.72406	-1.29177	-0.645925	-0.251532	-0.789132	-0.13628	-0.60441	0.122103	-0.263384	-0.500623	0.741893	-0.367378	0.661799	1.59589	-0.650473	0.0312662	1.30528	-1.95365	-0.771799	0.996101	1.28452	-0.915773	-0.0958377	0.314361	-1.26865	0.391951	2.39424	-1.23977	-0.210017	0.952404	-0.742912	0.146815	0.786344	-0.749713
Q9NPA0	EMC7_HUMAN	ER membrane protein complex subunit 7	EMC7 C11orf3 C15orf24 HT022 UNQ905/PRO1926	2.5235	-0.771509	-0.645152	1.55159	-0.363108	-0.240149	1.15145	-1.432	-0.316267	-0.33632	-0.923744	-0.265034	-0.341691	-0.379288	1.02165	0.0628573	-0.105366	1.43074	-0.15964	0.566404	-0.277239	-0.620983	-0.589997	-0.33676	-0.916388	0.780849	1.47689	-1.44047	2.02155	-0.28261	0.794757	-1.03938	-0.725717	-0.87342
Q96DA6	TIM14_HUMAN	Mitochondrial import inner membrane translocase subunit TIM14 (DnaJ homolog subfamily C member 19)	DNAJC19 TIM14 TIMM14	0.370426	-1.37693	-0.644218	0.0862512	0.331704	1.74991	-1.444	0.123574	-1.52213	-0.100365	-0.960659	0.568879	1.014	0.832716	0.544677	-0.084563	0.240876	-1.60396	1.19812	0.0751671	-0.329636	-1.43867	-0.728324	-1.2898	2.02173	0.331518	1.75475	-0.360461	0.694087	0.406165	0.0170834	-0.287856	0.923358	-1.11342
Q9NVG8	TBC13_HUMAN	TBC1 domain family member 13	TBC1D13	1.98534	1.08713	-0.644149	0.0656078	-1.86172	-0.497457	0.512934	-1.50898	0.426178	0.0894652	0.807495	-0.971984	0.0596435	-1.07955	0.188914	0.0363871	-0.0298217	0.435397	-0.0737711	-0.158508	-1.0378	-0.345932	-0.760142	1.76502	-1.23462	-0.6859	-0.878774	-0.912668	2.27838	1.19287	-0.124613	-0.0568237	0.948331	0.984117
P20290	BTF3_HUMAN	Transcription factor BTF3 (Nascent polypeptide-associated complex subunit beta) (NAC-beta) (RNA polymerase B transcription factor 3)	BTF3 NACB OK/SW-cl.8	1.66213	0.0562367	-0.642584	-0.157535	0.463306	-0.521551	0.720493	0.0472632	0.408296	-0.0825322	-0.871334	-0.593253	-1.17434	0.315836	0.657166	1.26948	0.0827436	2.72446	-1.05609	-0.936587	-0.116665	-0.478206	-1.09137	-0.987423	-1.92257	0.429463	1.76456	-1.26702	-0.30799	-0.16517	0.567254	0.476204	-0.535244	1.26258
Q15042	RB3GP_HUMAN	Rab3 GTPase-activating protein catalytic subunit (RAB3 GTPase-activating protein 130 kDa subunit) (Rab3-GAP p130) (Rab3-GAP)	RAB3GAP1 KIAA0066 RAB3GAP	-0.721997	1.76282	-0.641688	-0.440421	0.706772	0.0148196	0.0426214	-0.520928	-0.521832	-0.581308	-0.185346	-0.615012	-1.04422	0.0828749	0.868975	-0.275076	-0.520928	0.847692	0.45829	0.44276	2.41758	0.505537	0.156316	-0.432102	1.532	1.14959	-2.49243	1.75937	0.0627481	-0.702069	-0.432102	-0.494223	-1.22536	-0.963716
O00116	ADAS_HUMAN	Alkyldihydroxyacetonephosphate synthase, peroxisomal (Alkyl-DHAP synthase) (EC 2.5.1.26) (Aging-associated gene 5 protein) (Alkylglycerone-phosphate synthase)	AGPS AAG5	-0.0617044	-1.10062	-0.641016	-0.43822	1.309	1.15819	-0.366646	1.23186	-0.316407	-0.0624526	0.249972	0.501323	1.50026	1.50026	-0.202461	0.380675	-1.01678	0.337174	-0.812408	1.95581	-0.235425	0.0926263	0.156134	0.980567	-0.569441	1.66727	-1.53965	-1.12744	0.152272	-0.93328	-0.115326	-1.41565	-0.223496	-1.99497
Q9UKD2	MRT4_HUMAN	mRNA turnover protein 4 homolog (Ribosome assembly factor MRTO4)	MRTO4 C1orf33 MRT4	-0.165259	-1.33064	-0.640948	0.103445	-1.09227	-0.134989	0.503119	-0.985667	-0.0517478	0.253323	0.551754	0.846883	1.29747	-0.096392	0.73148	1.26877	1.68715	-0.870761	0.57824	0.907423	-0.561013	0.852834	0.553646	1.62254	0.802875	1.0227	-1.98144	-0.640115	0.538091	-0.551022	-0.787679	-0.876596	-1.54022	-1.81499
Q9BWD1	THIC_HUMAN	Acetyl-CoA acetyltransferase, cytosolic (EC 2.3.1.9) (Acetyl-CoA transferase-like protein) (Cytosolic acetoacetyl-CoA thiolase)	ACAT2 ACTL	-0.12086	-0.181296	-0.640529	-0.241189	-0.841334	-0.731017	-0.414006	-0.936959	-0.162255	0.258961	-1.0185	-1.15076	-1.16678	-1.3594	1.22716	0.57933	0.649301	0.962532	-0.61801	-0.521353	-0.0122659	-0.535219	-0.934264	-0.927641	-1.05067	-0.489314	1.67919	1.9021	2.09005	1.78101	0.929321	0.890204	0.749211	0.355271
Q9Y2S2	CRYL1_HUMAN	Lambda-crystallin homolog (EC 1.1.1.45) (L-gulonate 3-dehydrogenase) (Gul3DH)	CRYL1 CRY	-0.209494	-0.567874	-0.639162	-0.606001	0.932841	-0.903854	0.886244	-0.174908	-0.747063	-0.130693	-1.38543	-0.612671	-1.3466	0.63201	-0.119899	0.0928888	-0.351767	0.178809	-1.32943	1.08963	0.410936	-1.84401	0.272079	0.0256927	-1.60083	1.19575	-0.81426	1.05603	1.15153	1.5163	0.876844	2.34396	0.897298	-0.174908
[truncated: 1,777 more rows]

## Sheet: Suppl. Table S3
Supplemental Table S3. DEPs identified by TMT proteomic technology versus AL condition. Entry Name and FDR value are included.
[truncated: 430 more rows]

[truncated: 3 more sheets: Suppl. Table S4, Suppl. Table S5, Suppl. Table S6]
